# Supplementary material for: Changes in transcriptomic and metabolomic profiles of morphotypes of Ophiocordyceps sinensis within the hemocoel of its host larvae, Thitarodes xiaojinensis
Source: BMC Genomics. 2020 Nov 11;21:789. doi: 10.1186/s12864-020-07209-2 (PMC7659167; doi:10.1186/s12864-020-07209-2)
Supplement: Supplementary file 1 — Additional file 1: Table S1. Summary of sequencing quality. Table S2. All differentially expressed genes FPKM value during the deformation process of O. sinensis and gene annotation details. Table S3. KEGG functional classification of differentially expressed genes. Table S4. The detailed information of differentially expressed metabolites in this study. Table S5. Summary of 43 pathways annotated by MetaboAnalyst. Table S6. Results of BLASTp analysis of S. cerevisiae dimorphism related proteins with O. sinensis genome. Table S7. A list of homologous of Hog1 and PKA cascade protein of S. cerevisiae. Table S8. Oligonucleotide primer sequences used in this study. [file 12864_2020_7209_MOESM1_ESM.xlsx]

## Sheet: TableS1
Table. S1: Summary of sequencing quality.
Sample	Raw reads	Clean reads	Clean bases	Error rate(%)	Q20(%)	Q30(%)	GC content(%)	Total mapped
BP1	52575122	51859570	7348734544	0.0248	98.17	94.31	58.84	48835501(94.17%)
BP2	45021618	44420030	6350611211	0.0225	98.2	94.42	58	39366162(88.62%)
BP3	47993064	47460196	6808068960	0.0254	97.91	93.65	58.3	42790124(90.16%)
BS1	44031068	43551658	6227847432	0.025	98.06	94.04	58.87	41386922(95.03%)
BS2	48593692	48038476	6878598820	0.025	98.06	94.06	59.14	46366730(96.52%)
BS3	45915952	45374594	6503818696	0.0242	97.98	93.86	59.12	43814983(96.56%)
PreHy1	61140786	60319718	8492345290	0.0108	98.99	96.79	58.98	57594549(95.48%)
PreHy2	61440872	60735976	8566648633	0.0108	99	96.8	58.57	57066980(93.96%)
PreHy3	58959724	58323566	8248718192	0.0111	98.86	96.42	58.86	56682680(97.19%)
Hy1	59318160	58744626	8176208387	0.0105	99.12	97.19	51.35	26149554(44.51%)
Hy2	61303068	60613116	8704448405	0.0109	98.96	96.72	58.65	57549254(94.95%)
Hy3	57619880	56994200	7908695918	0.0106	99.09	97.09	57.32	50349783(88.34%)

## Sheet: TableS2
Table. S2: All differentially expressed genes FPKM value during the deformation process of O. sinensis and gene annotation details
Gene id	Proliferative blastospore 1	Proliferative blastospore 2	Proliferative blastospore 3	Stationary blastospore 1	Stationary blastospore 2	Stationary blastospore 3	Prehypha1	Prehypha2	Prehypha3	Hypha2	Hypha3	cog	cog_description	nog	nog_description	KO_id	KO_name	paths	annotation	go	NR	Swissprot	eggNOG_HMM_model_annotation
OSIN2625	6.743	3.417	6.801	19.208	9.711	13.793	1.66	8.087	2.864	59.853	121.373								Protein of unknown function (DUF3632)		hypothetical protein MAA_10100 [Metarhizium anisopliae ARSEF 23]	_	0
OSIN6197	3.389	2.705	5.162	24.651	16.006	3.93	3.704	3.677	5.977	26.611	211.389								NA		hypothetical protein MAC_07815 [Metarhizium acridum CQMa 102]	_
OSIN5180	44.187	63.624	35.197	149.982	99.749	152.024	309.222	140.832	133.964	81.031	190.937	COG2224(C:Energy production and conversion )	COG2224(Isocitrate lyase)			K01637	E4.1.3.1, aceA	map00630(Glyoxylate and dicarboxylate metabolism)	Isocitrate lyase family	GO:0004451(molecular_function:isocitrate lyase activity); GO:0006097(biological_process:glyoxylate cycle)	isocitrate lyase [Metarhizium robertsii]	RecName: Full=Isocitrate lyase; Short=ICL; Short=Isocitrase; Short=Isocitratase [Fusarium graminearum PH-1]	Isocitrate lyase
OSIN2335	3.214	1.83	1.986	12.95	11.816	9.338	6.062	12.833	10.032	6.194	11.847								SRP40, C-terminal domain		SRP40-C-like protein [Ophiocordyceps sinensis CO18]	RecName: Full=Suppressor protein SRP40 [Saccharomyces cerevisiae S288c]	SRP40, C-terminal domain
OSIN4061	2.434	1.108	1.363	5.909	10.062	5.885	10.867	7.182	9.235	2.649	0.041								Down-regulated in metastasis		HEAT repeat protein [Ophiocordyceps sinensis CO18]	RecName: Full=U3 small nucleolar RNA-associated protein 20; Short=U3 snoRNA-associated protein 20; AltName: Full=U three protein 20 [Saccharomyces cerevisiae S288	Down-regulated in metastasis
OSIN0054	3.867	4.922	3.822	11.584	18.059	9.571	20.72	11.782	25.501	10.167	12.38	COG0515(T:Signal transduction mechanisms )	COG0515(Serine Threonine protein kinase)						Protein kinase domain	GO:0004674(molecular_function:protein serine/threonine kinase activity); GO:0009069(biological_process:serine family amino acid metabolic process); GO:0006468(biological_process:protein phosphorylation); GO:0005524(molecular_function:ATP binding)	kinase domain containing protein [Ophiocordyceps sinensis CO18]	RecName: Full=Serine/threonine-protein kinase cbk1 [Aspergillus nidulans FGSC A4]	S_TK_X
OSIN0915	6.918	11.236	8.799	373.017	16.759	259.849	14.868	52.861	16.421	18.071	10.134	COG3325(G:Carbohydrate transport and metabolism )	COG3325(chitinase)						LysM domain	GO:0004568(molecular_function:chitinase activity); GO:0006032(biological_process:chitin catabolic process); GO:0005975(biological_process:carbohydrate metabolic process); GO:0008061(molecular_function:chitin binding); GO:0016998(biological_process:cell wall macromolecule catabolic process)	killer toxin alpha/beta [Ophiocordyceps sinensis CO18]	RecName: Full=Killer toxin subunits alpha/beta; AltName: Full=RF2 protein; Contains: RecName: Full=Killer toxin subunit alpha; Contains: RecName: Full=Killer toxin su	Killer toxin alpha beta
OSIN6832	0	0	0	5.051	7.007	4.805	4.813	5.624	9.475	3.128	0								Neugrin		Neugrin-related protein [Ophiocordyceps sinensis CO18]	RecName: Full=Required for respiratory growth protein 9, mitochondrial; Flags: Precursor	Neugrin
OSIN6225	12.008	14.287	13.014	24.27	48.048	21.254	32.513	27.25	34.659	41.522	50.137	COG0518(F:Nucleotide transport and metabolism ); COG0519(F:Nucleotide transport and metabolism )	COG0518(Catalyzes the synthesis of GMP from XMP (By similarity)); COG0519(Catalyzes the synthesis of GMP from XMP (By similarity))			K01951	guaA, GMPS	map00230(Purine metabolism)	Glutamine amidotransferase class-I	GO:0003922(molecular_function:GMP synthase (glutamine-hydrolyzing) activity); GO:0016462(molecular_function:pyrophosphatase activity); GO:0006536(biological_process:glutamate metabolic process); GO:0006177(biological_process:GMP biosynthetic process); GO:0006144(biological_process:purine nucleobase metabolic process); GO:0005524(molecular_function:ATP binding)	GMP synthase [Ophiocordyceps sinensis CO18]	RecName: Full=GMP synthase [glutamine-hydrolyzing]	GMP synthase C terminal domain
OSIN5403	71.836	13.88	14.203	476.206	96.374	561.99	193.348	357.456	324.847	41.115	35.572								NA		hypothetical protein OCS_01887 [Ophiocordyceps sinensis CO18]	_
OSIN5961	8.42	5.999	7.644	16.116	16.212	15.369	6.324	5.986	6.465	7.143	25.222			NOG150298(S:Function unknown )	NOG150298()	K00135	gabD	map00310(Lysine degradation); map00250(Alanine, aspartate and glutamate metabolism); map00350(Tyrosine metabolism); map00650(Butanoate metabolism)	Ribosome recycling factor		ribosomal recycling factor, putative [Metarhizium anisopliae ARSEF 23]	_	Aldehyde dehydrogenase family
OSIN1255	9.795	5.257	5.346	41.307	48.007	35.513	36.112	31.072	41.45	13.629	15.345	COG0030(J:Translation, ribosomal structure and biogenesis )	COG0030(Specifically dimethylates two adjacent adenosines (A1518 and A1519) in the loop of a conserved hairpin near the 3'-end of 16S rRNA in the 30S particle. May play a critical role in biogenesis of 30S subunits (By similarity))						Ribosomal RNA adenine dimethylase		hypothetical protein S40288_07850 [Stachybotrys chartarum IBT 40288]	RecName: Full=Dimethyladenosine transferase; AltName: Full=18S rRNA (adenine(1779)-N(6)/adenine(1780)-N(6))-dimethyltransferase; AltName: Full=18S rRNA dimethylase;	rADc
OSIN6661	0	0	0	6.713	7.471	3.122	3.555	1.458	0.06	1.314	8.267					K03800	lplA, lplJ	map00785(Lipoic acid metabolism)	Biotin/lipoate A/B protein ligase family	GO:0016874(molecular_function:ligase activity); GO:0006464(biological_process:cellular protein modification process)	Biotin/lipoate A/B protein ligase [Ophiocordyceps sinensis CO18]	RecName: Full=Putative lipoate-protein ligase A [Schizosaccharomyces pombe 972h-]	Biotin/lipoate A/B protein ligase family
OSIN3557	26.123	13.727	23.118	55.719	80.627	52.458	69.533	56.193	81.032	42.721	44.844	COG2136(A:RNA processing and modification); COG2136(J:Translation, ribosomal structure and biogenesis)	COG2136(u3 small nucleolar ribonucleoprotein); COG2136(u3 small nucleolar ribonucleoprotein)			K14561	IMP4	map03008(Ribosome biogenesis in eukaryotes)	Brix domain	GO:0019013(cellular_component:viral nucleocapsid); GO:0030529(cellular_component:intracellular ribonucleoprotein complex)	U3 small nucleolar ribonucleoprotein IMP4 [Ophiocordyceps sinensis CO18]	RecName: Full=U3 small nucleolar ribonucleoprotein protein IMP4; Short=U3 snoRNP protein IMP4; AltName: Full=Interacting with MPP10 protein 4 [Saccharomyces cerevisi	Brix
OSIN5847	0	0	0	0.561	0.702	0.282	86.515	2.445	67.261	0.657	2.462	COG0531(E:Amino acid transport and metabolism )	COG0531(amino acid)						Amino acid permease	GO:0016021(cellular_component:integral component of membrane); GO:0003333(biological_process:amino acid transmembrane transport); GO:0015171(molecular_function:amino acid transmembrane transporter activity)	Amino acid/polyamine transporter I [Ophiocordyceps sinensis CO18]	_	amino acid
OSIN7605	2.97	1.881	1.166	6.66	7.11	7.422	2.795	4.827	6.105	1.679	2.287								Methyltransferase domain	GO:0008168(molecular_function:methyltransferase activity); GO:0032259(biological_process:methylation)	Methyltransferase type 11 [Ophiocordyceps sinensis CO18]	_	Methyltransferase domain
OSIN2741	6.138	4.322	3.164	26.589	41.309	19.016	1.127	10.252	2.418	26.465	35.921								NA		hypothetical protein OCS_02599 [Ophiocordyceps sinensis CO18]	_	Regulator of nonsense transcripts
OSIN7498	0.815	0.59	0.312	8.153	1.414	6.614	0.908	0.571	0.472	3.003	5.816								Riboflavin kinase	GO:0016310(biological_process:phosphorylation); GO:0008531(molecular_function:riboflavin kinase activity); GO:0009231(biological_process:riboflavin biosynthetic process)	Riboflavin kinase-like protein [Acremonium chrysogenum ATCC 11550]	_	Riboflavin kinase
OSIN1777	3.902	2.684	1.801	6.089	7.513	6.021	1.686	7.825	1.749	8.665	8.667								NA		hypothetical protein OCS_04904 [Ophiocordyceps sinensis CO18]	_	0
OSIN1676	10.75	7.352	6.363	18.637	29.019	20.407	24.782	21.472	32.275	22.356	25.017	COG0101(J:Translation, ribosomal structure and biogenesis )	COG0101(Formation of pseudouridine at positions 38, 39 and 40 in the anticodon stem and loop of transfer RNAs (By similarity))						tRNA pseudouridine synthase	GO:0001522(biological_process:pseudouridine synthesis); GO:0003723(molecular_function:RNA binding); GO:0009982(molecular_function:pseudouridine synthase activity)	tRNA pseudouridine synthase [Metarhizium acridum CQMa 102]	RecName: Full=tRNA pseudouridine synthase 1; AltName: Full=tRNA pseudouridylate synthase 1; AltName: Full=tRNA-uridine isomerase 1 [Yarrowia lipolytica CLIB122]	tRNA pseudouridine synthase
OSIN2078	24.528	15.659	12.91	55.454	28.895	55.152	18.545	36.351	17.175	17.925	28.576	COG0266(L:Replication, recombination and repair )	COG0266(Involved in base excision repair of DNA damaged by oxidation or by mutagenic agents. Acts as DNA glycosylase that recognizes and removes damaged bases. Has a preference for oxidized purines, such as 7,8-dihydro-8-oxoguanine (8-oxoG). Has AP (apurinic apyrimidinic) lyase activity and introduces nicks in the DNA strand. Cleaves the DNA backbone by beta-delta elimination to generate a single…			K10563	mutM, fpg	map03410(Base excision repair)	Formamidopyrimidine-DNA glycosylase H2TH domain	GO:0006284(biological_process:base-excision repair); GO:0000737(biological_process:DNA catabolic process, endonucleolytic); GO:0016799(molecular_function:hydrolase activity, hydrolyzing N-glycosyl compounds); GO:0006289(biological_process:nucleotide-excision repair); GO:0003906(molecular_function:DNA-(apurinic or apyrimidinic site) lyase activity); GO:0008270(molecular_function:zinc ion binding);…	formamidopyrimidine-DNA glycosylase [Metarhizium anisopliae ARSEF 23]	RecName: Full=Formamidopyrimidine-DNA glycosylase; Short=Fapy-DNA glycosylase; AltName: Full=DNA-(apurinic or apyrimidinic site) lyase FPG1; AltName: Full=Formamidop	Formamidopyrimidine-DNA glycosylase N-terminal domain
OSIN5850	27.276	22.676	23.002	50.297	109.831	79.139	39.816	36.533	48.602	59.749	88.437								NA		F-box domain-containing protein [Ophiocordyceps sinensis CO18]	_	0
OSIN3377	8.758	9.223	7.46	24.63	37.429	32.381	25.691	38.461	43.157	38.487	63.215								RNA recognition motif. (a.k.a. RRM, RBD, or RNP domain)	GO:0003676(molecular_function:nucleic acid binding); GO:0000166(molecular_function:nucleotide binding)	ribosomal biogenesis protein Gar2 [Ophiocordyceps sinensis CO18]	RecName: Full=Uncharacterized RNA-binding protein C1827.05c [Schizosaccharomyces pombe 972h-]	RNA recognition motif. (a.k.a. RRM, RBD, or RNP domain)
OSIN3420	10.354	2.227	2.564	33.535	26.191	27.012	7.818	27.105	8.918	13.18	2.749	COG0318(I:Lipid transport and metabolism )	COG0318(Amp-dependent synthetase and ligase)						AMP-binding enzyme		hypothetical protein S40285_04183 [Stachybotrys chlorohalonata IBT 40285]	RecName: Full=Putative acyl-CoA synthetase YngI [Bacillus subtilis subsp. subtilis str. 168]	AMP-binding enzyme
OSIN4063	2.97	1.79	2.529	9.795	13.168	5.301	6.097	6.973	9.638	4.379	6.4								SNF5 / SMARCB1 / INI1	GO:0000228(cellular_component:nuclear chromosome); GO:0006338(biological_process:chromatin remodeling)	SNF5/SMARCB1/INI1 and GATA zinc finger domain protein [Metarhizium robertsii]	_	SNF5 / SMARCB1 / INI1
OSIN2911	31.026	35.63	40.37	40.185	45.416	28.889	33.806	22.858	31.924	35.046	42.865								DnaJ domain		DnaJ domain-containing protein [Ophiocordyceps sinensis CO18]	RecName: Full=J domain-containing protein spf31 [Schizosaccharomyces pombe 972h-]	to DnaJ domain protein
OSIN7613	35.638	21.984	23.892	63.65	63.187	56.29	57.557	53.323	75.338	29.937	35.962								Ribosomal protein L1p/L10e family	GO:0003723(molecular_function:RNA binding)	electron transfer flavoprotein alpha-subunit [Ophiocordyceps sinensis CO18]	RecName: Full=Putative ribosome biogenesis protein C8F11.04; AltName: Full=U3 snoRNP-associated protein C8F11.04 [Schizosaccharomyces pombe 972h-]	Inherit from ascNOG: Conserved hypothetical protein
OSIN2734	2.19	0.63	0.878	15.778	7.327	49.501	0.122	8.332	0.077	0.063	1.733					K01522	FHIT	map00230(Purine metabolism)	HIT domain	GO:0003824(molecular_function:catalytic activity); GO:0008152(biological_process:metabolic process)	Histidine triad motif protein [Ophiocordyceps sinensis CO18]	RecName: Full=Bis(5'-adenosyl)-triphosphatase; AltName: Full=AP3A hydrolase; Short=AP3Aase; AltName: Full=Diadenosine 5',5'''-P1,P3-triphosphate hydrolase; AltName:	HIT domain
OSIN0924	153.699	126.8	116.86	465.596	530.456	386.077	485.816	717.7	588.761	299.547	275.445	COG0513(L:Replication, recombination and repair )	COG0513(atp-dependent rna helicase)			K03257	EIF4A	map03013(RNA transport)	Helicase conserved C-terminal domain	GO:0003676(molecular_function:nucleic acid binding); GO:0008026(molecular_function:ATP-dependent helicase activity); GO:0006200(biological_process:obsolete ATP catabolic process); GO:0005524(molecular_function:ATP binding)	cell cycle control protein [Ophiocordyceps sinensis CO18]	RecName: Full=ATP-dependent RNA helicase eIF4A; AltName: Full=Eukaryotic initiation factor 4A; Short=eIF-4A; AltName: Full=Translation initiation factor 1 [Neurosp	ATP-dependent RNA helicase eIF4A
OSIN5439	6.627	4.83	7.148	22.374	8.194	17.81	531.467	97.897	541.454	86.276	93.514			NOG244103(R:General function prediction only)	NOG244103(Acetyltransferase)				Fungal Zn(2)-Cys(6) binuclear cluster domain	GO:0006355(biological_process:regulation of transcription, DNA-templated); GO:0046872(molecular_function:metal ion binding); GO:0006366(biological_process:transcription from RNA polymerase II promoter)	putative cutinase transcription factor 1 alpha [Trichoderma reesei RUT C-30]	_	Fungal specific transcription factor domain
OSIN1820	33.554	12.192	15.231	46.771	51.051	97.475	18.161	134.448	26.788	2.972	0.995								Endonuclease/Exonuclease/phosphatase family		hypothetical protein TRIVIDRAFT_175834 [Trichoderma virens Gv29-8]	RecName: Full=Uncharacterized protein F14F9.5; Flags: Precursor [Caenorhabditis elegans]	Endonuclease/Exonuclease/phosphatase family
OSIN5455	97.26	42.24	52.344	181.166	204.885	154.291	189.461	167.928	196.8	61.688	92.868	COG2075(J:Translation, ribosomal structure and biogenesis )	COG2075(Ribosomal protein)			K02896	RP-L24e, RPL24	map03010(Ribosome)	Ribosomal protein L24e	GO:0005840(cellular_component:ribosome); GO:0042254(biological_process:ribosome biogenesis)	ribosome biogenesis protein RLP24 [Ophiocordyceps sinensis CO18]	RecName: Full=Ribosome biogenesis protein RLP24 [Yarrowia lipolytica CLIB122]	ribosome biogenesis protein RLP24
OSIN2902	3.447	4.759	2.598	13.808	10.959	11.254	29.307	14.064	38.201	50.114	44.27			NOG87130(R:General function prediction only )	NOG87130(acetyltransferase, (GNAT) family)				Svf1-like	GO:0006979(biological_process:response to oxidative stress)	survival factor 1 [Ophiocordyceps sinensis CO18]	RecName: Full=Survival factor 1 [Fusarium graminearum PH-1]	Survival factor 1
OSIN4858	17.493	11.165	15.196	54.565	67.304	45.445	73.246	52.852	85.696	25.964	23.284	COG0724(R:General function prediction only )	COG0724(Rna-binding protein)						RNA recognition motif. (a.k.a. RRM, RBD, or RNP domain)	GO:0003676(molecular_function:nucleic acid binding); GO:0000166(molecular_function:nucleotide binding)	RNA binding protein [Ophiocordyceps sinensis CO18]	RecName: Full=Uncharacterized RNA-binding protein C365.04c [Schizosaccharomyces pombe 972h-]	RNA recognition motif. (a.k.a. RRM, RBD, or RNP domain)
OSIN6054	19.869	14.073	17.771	48.286	52.692	45.902	48.997	60.142	74.318	42.304	59.809	COG5324(S:Function unknown )	COG5324(TRNA ligase)						tRNA ligase kinase domain	GO:0003972(molecular_function:RNA ligase (ATP) activity); GO:0005524(molecular_function:ATP binding); GO:0006388(biological_process:tRNA splicing, via endonucleolytic cleavage and ligation)	tRNA ligase [Ophiocordyceps sinensis CO18]	RecName: Full=tRNA ligase 1 [Schizosaccharomyces pombe 972h-]	RNA ligase
OSIN5838	6.499	4.464	5.381	15.259	12.703	9.484	21.244	14.227	23.066	9.28	7.375								NA		pentatricopeptide repeat domain-containing protein [Ophiocordyceps sinensis CO18]	_	Inherit from ascNOG: Conserved hypothetical protein
OSIN4865	31.515	26.336	19.7	65.334	105.352	64.004	41.86	58.675	60.847	9.906	34.156								FAD binding domain of DNA photolyase	GO:0003913(molecular_function:DNA photolyase activity); GO:0006281(biological_process:DNA repair)	Cryptochrome, DASH [Ophiocordyceps sinensis CO18]	RecName: Full=Putative cryptochrome DASH [Fusarium graminearum PH-1]	FAD binding domain of DNA photolyase
OSIN2152	5.742	1.851	3.649	18.626	21.795	16.089	18.606	18.882	28.657	7.32	4.862	COG5644(S:Function unknown )	COG5644(Small nucleolar)			K14567	UTP14	map03008(Ribosome biogenesis in eukaryotes)	Utp14 protein	GO:0032040(cellular_component:small-subunit processome); GO:0006364(biological_process:rRNA processing)	Utp14 protein [Ophiocordyceps sinensis CO18]	RecName: Full=Uncharacterized protein C57A7.06 [Schizosaccharomyces pombe 972h-]	Utp14 protein
OSIN7870	9.189	9.589	8.106	24.609	24.086	25.251	16.484	19.679	26.316	20.657	14.514	COG0204(I:Lipid transport and metabolism )	COG0204(Acyltransferase)						Acyltransferase	GO:0016746(molecular_function:transferase activity, transferring acyl groups); GO:0008152(biological_process:metabolic process)	acyltransferase [Ophiocordyceps sinensis CO18]	_	Acyltransferase
OSIN7109	10.109	5.501	7.24	24.736	35.076	21.419	17.82	20.684	22.629	6.434	7.272	COG1444(R:General function prediction only )	COG1444(Catalyzes the formation of N(4)-acetylcytidine (ac(4)C) at the wobble position of tRNA(Met), by using acetyl-CoA as an acetyl donor and ATP (or GTP) (By similarity))			K14521	NAT10, KRE33	map03008(Ribosome biogenesis in eukaryotes)	GNAT acetyltransferase 2	GO:0042967(biological_process:acyl-carrier-protein biosynthetic process); GO:0008080(molecular_function:N-acetyltransferase activity)	hypothetical protein OCS_03947 [Ophiocordyceps sinensis CO18]	RecName: Full=UPF0202 protein KRE33; AltName: Full=Killer toxin-resistance protein 33 [Saccharomyces cerevisiae S288c]	Domain of unknown function (DUF1726)
OSIN2076	28.72	17.042	8.58	120.735	65.147	56.086	32.303	37.746	19.182	21.136	25.284								Zinc-finger of the MIZ type in Nse subunit	GO:0019789(molecular_function:SUMO transferase activity); GO:0008270(molecular_function:zinc ion binding); GO:0030915(cellular_component:Smc5-Smc6 complex); GO:0000724(biological_process:double-strand break repair via homologous recombination)	zinc finger domain-containing protein [Ophiocordyceps sinensis CO18]	_	Zinc-finger of the MIZ type in Nse subunit
OSIN3769	20.614	13.29	19.134	51.282	51.732	47.536	61.75	70.412	100.051	40.792	31.654	COG0566(J:Translation, ribosomal structure and biogenesis )	COG0566(methyltransferase)						SpoU rRNA Methylase family	GO:0016070(biological_process:RNA metabolic process); GO:0008168(molecular_function:methyltransferase activity); GO:0032259(biological_process:methylation)	rRNA methyltransferase-like protein [Acremonium chrysogenum ATCC 11550]	RecName: Full=rRNA methyltransferase 1, mitochondrial; AltName: Full=Mitochondrial large ribosomal RNA ribose methylase; Flags: Precursor [Homo sapiens]	RNA 2'-O ribose methyltransferase substrate binding
OSIN0696	2.993	0.244	0.508	20.744	23.756	13.696	16.082	10.387	21.686	14.275	16.217								NA		Armadillo-type fold protein [Ophiocordyceps sinensis CO18]	RecName: Full=Nucleolar protein 9; AltName: Full=Pumilio domain-containing protein NOP9 [Nectria haematococca mpVI 77-13-4]	Inherit from sordNOG: RNA-binding nucleolar protein required for pre-rRNA processing. Involved in production of 18S rRNA and assembly of small ribosomal subunit (By similarity)
OSIN7418	9.83	5.898	6.201	29.596	37.089	26.146	50.709	20.358	29.883	28.967	31.838	COG2319(R:General function prediction only )	COG2319(repeat-containing protein)						WD domain, G-beta repeat		transducin family protein [Ophiocordyceps sinensis CO18]	RecName: Full=Uncharacterized WD repeat-containing protein C17D11.16 [Schizosaccharomyces pombe 972h-]	to periodic tryptophan protein Pwp1
OSIN2010	18.949	14.5	16.005	40.238	39.524	34.171	50.525	39.965	52.864	36.371	28.238								Apoptosis antagonizing transcription factor	GO:0005634(cellular_component:nucleus)	protein BFR2 [Ophiocordyceps sinensis CO18]	RecName: Full=Protein BFR2 [Fusarium graminearum PH-1]	Apoptosis-antagonizing transcription factor, C-terminal
OSIN6110	3.179	4.108	4.861	11.574	10.753	8.083	111.812	17.252	118.975	21.658	17.529	COG0477(G:Carbohydrate transport and metabolism )	COG0477(major facilitator Superfamily)						Sugar (and other) transporter	GO:0022857(molecular_function:transmembrane transporter activity); GO:0016021(cellular_component:integral component of membrane); GO:0055085(biological_process:transmembrane transport)	MFS phospholipid transporter Git1 [Metarhizium anisopliae]	RecName: Full=Probable metabolite transport protein C1271.09	Sugar (and other) transporter
OSIN1347	2.877	2.623	2.956	6.766	7.234	6.186	5.975	6.747	6.954	4.317	3.549	COG1643(L:Replication, recombination and repair )	COG1643(helicase)						Helicase conserved C-terminal domain	GO:0003676(molecular_function:nucleic acid binding); GO:0008026(molecular_function:ATP-dependent helicase activity); GO:0006200(biological_process:obsolete ATP catabolic process); GO:0005524(molecular_function:ATP binding)	DEAH-box RNA helicase [Ophiocordyceps sinensis CO18]	RecName: Full=Probable ATP-dependent RNA helicase DHR1; AltName: Full=DEAH box RNA helicase DHR1; AltName: Full=Extracellular mutant protein 16 [Saccharomyces cerevi	Helicase associated domain (HA2)
OSIN2833	12.136	8.175	14.838	26.186	28.895	24.366	31.596	32.955	44.349	10.928	15.458								RNA recognition motif (a.k.a. RRM, RBD, or RNP domain)	GO:0003676(molecular_function:nucleic acid binding); GO:0000166(molecular_function:nucleotide binding)	U3 snoRNP-associated protein Esf2 [Ophiocordyceps sinensis CO18]	RecName: Full=Pre-rRNA-processing protein ESF2; AltName: Full=18S rRNA factor 2 [Fusarium graminearum PH-1]	Involved in the small subunit (SSU) processome assembly and function, and in the 18S rRNA synthesis. Required for the early cleavages at sites A0, A1 and A2 (By similarity)
OSIN2739	10.785	9.64	7.852	22.438	27.027	16.575	1.502	7.308	1.741	19.614	22.853								NA		hypothetical protein OCS_02601 [Ophiocordyceps sinensis CO18]	_	0
OSIN7155	43.313	55.611	19.215	495.033	372.97	650.137	435.09	2681.17	719.647	53.753	10.719								Major Facilitator Superfamily	GO:0016021(cellular_component:integral component of membrane); GO:0055085(biological_process:transmembrane transport)	siderophore iron transporter mirB [Ophiocordyceps sinensis CO18]	RecName: Full=Siderophore iron transporter mirB; AltName: Full=Major facilitator iron-regulated transporter B; AltName: Full=Triacetylfusarinine C permease	Major Facilitator Superfamily
OSIN0676	40.518	12.283	9.353	92.569	108.964	66.504	26.136	49.727	26.265	23.462	15.765								Pre-mRNA cleavage complex II protein Clp1		grc3 [Ophiocordyceps sinensis CO18]	RecName: Full=Polynucleotide 5'-hydroxyl-kinase GRC3 [Fusarium graminearum PH-1]	Polynucleotide 5'-kinase involved in rRNA processing (By similarity)
OSIN7608	0	0	0	32.762	17.677	55.298	18.956	61.546	21.274	102.178	41.47								NA		hypothetical protein OCS_04408 [Ophiocordyceps sinensis CO18]	_
OSIN4058	2.714	3.823	2.136	12.971	16.842	11.39	20.991	12.452	22.5	11.053	7.201								DNA polymerase phi	GO:0090304(biological_process:nucleic acid metabolic process); GO:0034645(biological_process:cellular macromolecule biosynthetic process)	DNA polymerase V family protein [Metarhizium anisopliae ARSEF 23]	RecName: Full=DNA polymerase V; Short=POL V [Schizosaccharomyces pombe 972h-]	DNA polymerase phi
OSIN0561	10.657	6.162	7.286	20.521	19.246	18.929	19.812	18.466	25.33	15.777	4.523	COG1243(B:Chromatin structure and dynamics); COG1243(K:Transcription)	COG1243(Histone acetyltransferase); COG1243(Histone acetyltransferase)						Radical SAM superfamily	GO:0051536(molecular_function:iron-sulfur cluster binding); GO:0042967(biological_process:acyl-carrier-protein biosynthetic process); GO:0008080(molecular_function:N-acetyltransferase activity)	histone acetyltransferase [Ophiocordyceps sinensis CO18]	RecName: Full=Elongator complex protein 3; AltName: Full=Gamma-toxin target 3 [Saccharomyces cerevisiae S288c]	elongator complex protein 3
OSIN6027	15.21	5.908	9.169	16.275	20.216	20.67	18.449	17.18	19.662	13.065	7.754	COG1112(L:Replication, recombination and repair )	COG1112(Helicase)						AAA domain		hypothetical protein OCS_00978 [Ophiocordyceps sinensis CO18]	RecName: Full=Helicase SEN1; AltName: Full=tRNA-splicing endonuclease positive effector [Saccharomyces cerevisiae S288c]	Inherit from sordNOG: DNA-binding protein SMUBP-2
OSIN2896	5.66	4.271	5.6	12.262	16.78	11.672	17.392	15.64	24.532	4.932	4.257	COG2319(R:General function prediction only )	COG2319(repeat-containing protein)			K14554	UTP21, WDR36	map03008(Ribosome biogenesis in eukaryotes)	WD domain, G-beta repeat	GO:0032040(cellular_component:small-subunit processome); GO:0006364(biological_process:rRNA processing)	WD repeat containing protein 36 [Ophiocordyceps sinensis CO18]	RecName: Full=U3 small nucleolar RNA-associated protein 21 homolog; Short=U3 snoRNA-associated protein 21 [Schizosaccharomyces pombe 972h-]	Utp21 specific WD40 associated putative domain
OSIN4936	44.979	33.83	42.887	100.913	103.402	89.119	80.208	116.607	106.241	127.422	106.305	COG5211(K:Transcription )	COG5211(RNA polymerase II subunit A C-terminal domain phosphatase)			K15544	SSU72	map03015(mRNA surveillance pathway)	Ssu72-like protein	GO:0006470(biological_process:protein dephosphorylation); GO:0005634(cellular_component:nucleus); GO:0004721(molecular_function:phosphoprotein phosphatase activity); GO:0006397(biological_process:mRNA processing)	hypothetical protein TRIVIDRAFT_32134 [Trichoderma virens Gv29-8]	RecName: Full=RNA polymerase II subunit A C-terminal domain phosphatase SSU72; Short=CTD phosphatase SSU72; AltName: Full=Suppressor of SUA7 protein 2 homolog [Fu	Processively dephosphorylates Ser-5 of the heptad repeats YSPTSPS in the C-terminal domain of the largest RNA polymerase II subunit (RPB1) (By similarity)
OSIN1161	62.996	43.114	46.351	122.165	148.571	95.899	146.16	126.216	166.025	290.61	356.866								Mitochondrial carrier protein	GO:0016021(cellular_component:integral component of membrane); GO:0006810(biological_process:transport)	Mitochondrial carrier domain protein [Ophiocordyceps sinensis CO18]	RecName: Full=Mitochondrial GTP/GDP carrier protein 1 [Saccharomyces cerevisiae S288c]	Mitochondrial carrier protein
OSIN3155	15.234	11.917	8.152	36.977	35.159	25.524	60.981	25.982	83.836	86.516	96.407	COG1756(J:Translation, ribosomal structure and biogenesis )	COG1756(Methyltransferase involved in ribosomal biogenesis. Specifically catalyzes the N1-methylation of the pseudouridine corresponding to position 914 in M.jannaschii 16S rRNA (By similarity))			K14568	EMG1, NEP1	map03008(Ribosome biogenesis in eukaryotes)	EMG1/NEP1 methyltransferase	GO:0008168(molecular_function:methyltransferase activity); GO:0032259(biological_process:methylation)	Ribosomal biogenesis, methyltransferase, EMG1/NEP1 [Ophiocordyceps sinensis CO18]	RecName: Full=Ribosomal RNA small subunit methyltransferase NEP1; AltName: Full=18S rRNA (pseudouridine-N1-)-methyltransferase NEP1; AltName: Full=18S rRNA Psi1189	nucleolar essential protein 1
OSIN6268	22.734	19.645	13.245	50.414	56.479	48.908	58.693	67.106	95.154	87.976	49.296								NA		hypothetical protein OCS_05543 [Ophiocordyceps sinensis CO18]	_
OSIN1504	12.648	7.86	9.377	29.564	30.845	29.502	26.258	30.709	31.427	18.331	20.525	COG0706(U:Intracellular trafficking, secretion, and vesicular transport )	COG0706(Required for the insertion and or proper folding and or complex formation of integral membrane proteins into the membrane. Involved in integration of membrane proteins that insert both dependently and independently of the Sec translocase complex, as well as at least some lipoproteins)			K03217	yidC, spoIIIJ, OXA1, ccfA	map03060(Protein export)	60Kd inner membrane protein	GO:0016021(cellular_component:integral component of membrane); GO:0051205(biological_process:protein insertion into membrane)	OXA1-like protein [Ophiocordyceps sinensis CO18]	RecName: Full=Mitochondrial inner membrane protein OXA1; AltName: Full=Cytochrome oxidase biogenesis protein OXA1; AltName: Full=Oxidase assembly protein 1; Flags:	60Kd inner membrane protein
OSIN4160	57.604	32.569	17.067	1102.86	84.6	931.852	1881.46	2222.37	2078.4	564.798	409.127								Protein of unknown function (DUF3712)		hypothetical protein OCS_05667 [Ophiocordyceps sinensis CO18]	_	Protein of unknown function (DUF3712)
OSIN1808	0.349	0.183	0.069	5.549	0.372	4.708	0.629	0.806	0.566	0.01	0.154								NA		hypothetical protein OCS_05997 [Ophiocordyceps sinensis CO18]	_
OSIN5910	13.009	7.209	5.866	29.278	35.365	24.833	25.28	24.669	35.002	12.221	15.006	COG5163(J:Translation, ribosomal structure and biogenesis )	COG5163(Component of the NOP7 complex, which is required for maturation of the 25S and 5.8S ribosomal RNAs and formation of the 60S ribosome (By similarity))						BRCA1 C Terminus (BRCT) domain	GO:0005730(cellular_component:nucleolus); GO:0030687(cellular_component:preribosome, large subunit precursor); GO:0005654(cellular_component:nucleoplasm); GO:0000463(biological_process:maturation of LSU-rRNA from tricistronic rRNA transcript (SSU-rRNA, 5.8S rRNA, LSU-rRNA)); GO:0000466(biological_process:maturation of 5.8S rRNA from tricistronic rRNA transcript (SSU-rRNA, 5.8S rRNA, LSU-rRNA)); G…	pescadillo [Ophiocordyceps sinensis CO18]	RecName: Full=Pescadillo homolog; AltName: Full=Nucleolar protein 7 homolog	Pescadillo N-terminus
OSIN4158	0.221	0.183	0.081	1.377	1.001	4.056	1.371	2.255	2.144	1.762	1.498								DnaJ domain		putative chaperone [Metarhizium acridum CQMa 102]	_	HSCB C-terminal oligomerisation domain
OSIN6127	20.463	23.204	27.367	711.937	37.739	275.071	765.146	292.269	297.691	36.308	32.864								Serine carboxypeptidase	GO:0006508(biological_process:proteolysis); GO:0004185(molecular_function:serine-type carboxypeptidase activity)	carboxypeptidase S1 [Ophiocordyceps sinensis CO18]	RecName: Full=Carboxypeptidase S1 homolog A; AltName: Full=Serine carboxypeptidase A; Short=SPCA; Flags: Precursor [Trichophyton rubrum]	Serine carboxypeptidase
OSIN7367	152.161	43.216	43.268	279.41	360.029	347.373	43.45	114.053	35.371	61.793	36.444								Major Facilitator Superfamily	GO:0016021(cellular_component:integral component of membrane); GO:0055085(biological_process:transmembrane transport)	hypothetical protein MAA_09585 [Metarhizium anisopliae ARSEF 23]	RecName: Full=Siderophore iron transporter 1; AltName: Full=Ferrioxamine B permease; AltName: Full=Siderophore iron transporter ARN3 [Saccharomyces cerevisiae S288c]	Major Facilitator Superfamily
OSIN3234	4041.05	4095.85	1841.89	27113.4	6768.23	13584.5	127.588	3424.4	344.723	25.995	5.816								NA		hypothetical protein OCS_05727 [Ophiocordyceps sinensis CO18]	_	Inherit from sordNOG: Podospora anserina S mat genomic DNA chromosome
OSIN7185	9.655	8.053	9.908	39.793	12.363	35.513	21.122	22.523	19.902	31.783	21.643	COG0477(G:Carbohydrate transport and metabolism )	COG0477(major facilitator Superfamily)						Major Facilitator Superfamily	GO:0016021(cellular_component:integral component of membrane); GO:0055085(biological_process:transmembrane transport)	hypothetical protein TRIATDRAFT_45374 [Trichoderma atroviride IMI 206040]	RecName: Full=Uncharacterized MFS-type transporter C1683.03c [Schizosaccharomyces pombe 972h-]	Major Facilitator Superfamily
OSIN4949	11.379	7.85	5.658	18.679	15.252	18.744	11.417	13.421	9.364	9.374	8.462			NOG45763(S:Function unknown)	NOG45763(Ph-Response regulator protein palH/RIM21)				PalH/RIM21		hypothetical protein NECHADRAFT_47031 [Nectria haematococca mpVI 77-13-4]	RecName: Full=pH-response regulator protein palH/prr-4	PalH/RIM21
OSIN5639	0	0	0	8.799	10.464	6.653	0	8.304	0	0	0								MYND finger	GO:0046872(molecular_function:metal ion binding)	MYND finger family protein [Ophiocordyceps sinensis CO18]	_	MYND finger
OSIN3622	6.58	4.017	6.547	7.444	15.128	28.656	128.392	121.624	82.043	49.759	51.87								Cytochrome P450	GO:0005506(molecular_function:iron ion binding); GO:0016705(molecular_function:oxidoreductase activity, acting on paired donors, with incorporation or reduction of molecular oxygen); GO:0055114(biological_process:oxidation-reduction process); GO:0004497(molecular_function:monooxygenase activity); GO:0020037(molecular_function:heme binding)	cytochrome P450 monooxygenase [Ophiocordyceps sinensis CO18]	_	Cytochrome P450
OSIN5210	11.786	9.04	12.333	30.539	41.165	24.814	46.612	32.774	60.178	33.785	44.803	COG0130(J:Translation, ribosomal structure and biogenesis )	COG0130(Responsible for synthesis of pseudouridine from uracil- 55 in the psi GC loop of transfer RNAs (By similarity))			K11131	DKC1, NOLA4, CBF5	map03008(Ribosome biogenesis in eukaryotes)	TruB family pseudouridylate synthase (N terminal domain)	GO:0001522(biological_process:pseudouridine synthesis); GO:0009982(molecular_function:pseudouridine synthase activity); GO:0003723(molecular_function:RNA binding); GO:0006396(biological_process:RNA processing)	centromere/microtubule binding protein CBF5 [Ophiocordyceps sinensis CO18]	RecName: Full=Centromere/microtubule-binding protein CBF5; AltName: Full=Centromere-binding factor 5; AltName: Full=H/ACA snoRNP protein CBF5; AltName: Full=Small nu	DKCLD
OSIN5268	71.847	142.632	97.518	185.486	198.92	418.487	8954.9	16392.8	16891.2	5895.17	21857			NOG113863(S:Function unknown)	NOG113863()				Protein of unknown function (DUF2823)		Glucose-repressible protein Grg1 [Ophiocordyceps sinensis CO18]	RecName: Full=Glucose-repressible gene protein	Protein of unknown function (DUF2823)
OSIN6272	14.185	8.867	9.734	20.553	29.039	23.724	26.486	27.15	36.949	25.151	29.284			NOG133211(S:Function unknown )	NOG133211()				NA		hypothetical protein OCS_04419 [Ophiocordyceps sinensis CO18]	_	0
OSIN2498	23.095	15.263	15.959	64.995	99.687	60.045	124.548	87.89	172.173	27.445	47.152	COG1498(J:Translation, ribosomal structure and biogenesis )	COG1498(Nucleolar protein)			K14565	NOP58	map03008(Ribosome biogenesis in eukaryotes)	NOSIC (NUC001) domain		nucleolar protein NOP58-like protein [Ophiocordyceps sinensis CO18]	RecName: Full=Nucleolar protein 58	NOP5NT (NUC127) domain
OSIN7388	3.575	4.616	3.891	8.799	10.309	8.346	8.028	16.908	10.273	10.261	9.714								Calcineurin-like phosphoesterase superfamily domain		ser/Thr protein phosphatase family protein [Ophiocordyceps sinensis CO18]	RecName: Full=UPF0046 protein T07D4.2 [Caenorhabditis elegans]	Calcineurin-like phosphoesterase
OSIN6077	36.127	53.791	29.792	104.068	105.218	97.767	181.774	138.994	221.306	178.193	207.348			NOG43722(U:Intracellular trafficking, secretion, and vesicular transport )	NOG43722(receptor)				Caffeine-induced death protein 2		caffeine-induced death protein 2 [Ophiocordyceps sinensis CO18]	_	Caffeine-induced death protein 2
OSIN3367	12.753	4.718	6.998	25.646	22.435	23.705	21.812	30.465	30.895	14.525	17.776	COG5177(S:Function unknown )	COG5177(TSR1, 20S rRNA accumulation, homolog (S. cerevisiae))						Protein of unknown function (DUF663)	GO:0005634(cellular_component:nucleus); GO:0042254(biological_process:ribosome biogenesis)	Ribosome biogenesis protein BMS1/TSR1 [Ophiocordyceps sinensis CO18]	RecName: Full=Ribosome biogenesis protein TSR1; AltName: Full=20S rRNA accumulation protein 1 [Saccharomyces cerevisiae S288c]	AARP2CN
OSIN1282	17.621	6.416	6.443	34.52	36.139	31.389	40.06	36.279	55.736	18.196	12.75	COG2319(R:General function prediction only )	COG2319(repeat-containing protein)						WD domain, G-beta repeat		WD domain, G-beta repeat containing protein [Ophiocordyceps sinensis CO18]	RecName: Full=Uncharacterized WD repeat-containing protein C2E1P5.05 [Schizosaccharomyces pombe 972h-]	WD domain, G-beta repeat
OSIN3745	59.176	87.245	82.195	601.907	88.48	693.364	452.429	2664.34	1422.62	47.455	67.636								Alpha/beta hydrolase family	GO:0016787(molecular_function:hydrolase activity); GO:0008152(biological_process:metabolic process)	epoxide hydrolase [Ophiocordyceps sinensis CO18]	_	alpha/beta hydrolase fold
OSIN1357	4.402	3.427	3.118	18.107	18.751	9.97	11.898	14.064	21.24	19.02	16.083			NOG84215(S:Function unknown)	NOG84215(Protein involved in rRNA processing)				Rrp15p		hypothetical protein OCS_04185 [Ophiocordyceps sinensis CO18]	_	Rrp15p
OSIN4279	16.887	9.731	11.155	26.494	35.922	24.95	35.745	32.023	48.147	23.993	28.32			NOG127413(S:Function unknown )	NOG127413(RAP domain)				NA		hypothetical protein OCS_03638 [Ophiocordyceps sinensis CO18]	RecName: Full=Uncharacterized protein CTHT_0071780	Inherit from ascNOG: Conserved hypothetical protein
OSIN4133	43.441	66.593	43.153	164.753	257.556	152.277	145.417	154.38	210.236	74.17	52.034					K11294	NCL, NSR1		RNA recognition motif. (a.k.a. RRM, RBD, or RNP domain)	GO:0003676(molecular_function:nucleic acid binding); GO:0000166(molecular_function:nucleotide binding)	cutinase negative acting protein [Ophiocordyceps sinensis CO18]	RecName: Full=Protein gar2 [Schizosaccharomyces pombe 972h-]	RNA recognition motif. (a.k.a. RRM, RBD, or RNP domain)
OSIN5950	39.004	36.149	51.594	102.014	69.11	92.952	136.341	83.362	133.372	29.363	26.812	COG5189(D:Cell cycle control, cell division, chromosome partitioning); COG5189(K:Transcription)	COG5189(Zinc finger protein); COG5189(Zinc finger protein)						NA	GO:0046872(molecular_function:metal ion binding); GO:0003676(molecular_function:nucleic acid binding)	zinc finger domain-containing protein [Ophiocordyceps sinensis CO18]	RecName: Full=Transcription factor SFP1; AltName: Full=Split finger protein 1 [Saccharomyces cerevisiae S288c]	ZnF_C2H2
OSIN3944	293.993	466.404	258.997	4111.16	355.179	4364.17	375.655	2356.34	226.134	28.383	32.105								NA		hypothetical protein OCS_06905 [Ophiocordyceps sinensis CO18]	_
OSIN4995	12.52	10.758	12.656	28.431	46.51	34.638	42.052	28.527	28.94	19.593	23.561	COG0737(F:Nucleotide transport and metabolism )	COG0737(5-Nucleotidase)						Calcineurin-like phosphoesterase	GO:0009166(biological_process:nucleotide catabolic process); GO:0016787(molecular_function:hydrolase activity)	5'-Nucleotidase/apyrase [Ophiocordyceps sinensis CO18]	RecName: Full=Uncharacterized protein PB2B2.06c; Flags: Precursor [Schizosaccharomyces pombe 972h-]	ser Thr protein phosphatase
OSIN3206	0	0	0	10.917	12.641	20.378	0	0	0	0	0								ZIP Zinc transporter	GO:0046873(molecular_function:metal ion transmembrane transporter activity); GO:0016020(cellular_component:membrane); GO:0030001(biological_process:metal ion transport); GO:0055085(biological_process:transmembrane transport)	ZIP family zinc transporter [Ophiocordyceps sinensis CO18]	RecName: Full=Zinc-regulated transporter 2; AltName: Full=Low-affinity zinc transport protein ZRT2 [Saccharomyces cerevisiae S288c]	ZIP Zinc transporter
OSIN4631	11.414	10.819	8.73	30.475	40.649	28.889	29.831	33.816	48.851	29.29	32.351					K11883	NOB1	map03008(Ribosome biogenesis in eukaryotes)	Nin one binding (NOB1) Zn-ribbon like		Nin one binding (NOB1) Zn-ribbon-like protein [Ophiocordyceps sinensis CO18]	RecName: Full=20S-pre-rRNA D-site endonuclease nob1; AltName: Full=Pre-rRNA-processing endonuclease nob1 [Schizosaccharomyces pombe 972h-]	Nin one binding (NOB1) Zn-ribbon like
OSIN1610	1.293	1.891	1.697	4.479	6.243	4.251	7.215	3.622	9.852	4.306	5.949								rRNA processing/ribosome biogenesis		hypothetical protein MAC_01417 [Metarhizium acridum CQMa 102]	_	Inherit from NOG: Conserved hypothetical, protein
OSIN4317	7.792	7.728	8.418	24.768	19.05	31.681	7.495	17.469	8.995	4.995	13.96								Ribosome 60S biogenesis N-terminal		uncharacterized protein CPUR_05308 [Claviceps purpurea 20.1]	_	Ribosome 60S biogenesis N-terminal
OSIN7552	3.377	2.349	2.783	8.937	9.308	8.112	8.561	9.409	11.662	4.89	3.477					K14544	UTP22, NOL6	map03008(Ribosome biogenesis in eukaryotes)	Nrap protein		pre-rRNA processing protein Utp22 [Ophiocordyceps sinensis CO18]	RecName: Full=U3 small nucleolar RNA-associated protein 22; Short=U3 snoRNA-associated protein 22 [Schizosaccharomyces pombe 972h-]	Nrap protein
OSIN1863	6.743	4.688	4.03	11.277	11.795	10.534	16.23	10.904	14.054	5.068	3.539	COG0513(L:Replication, recombination and repair )	COG0513(atp-dependent rna helicase)						DEAD/DEAH box helicase		hypothetical protein S40288_03695 [Stachybotrys chartarum IBT 40288]	RecName: Full=ATP-dependent RNA helicase MAK5 [Fusarium graminearum PH-1]	DEAD/DEAH box helicase
OSIN0113	17.458	11.622	12.933	26.811	29.555	24.512	8.727	17.406	18.993	32.794	44.28								RWD domain		Ubiquitin-conjugating enzyme/RWD-like protein [Ophiocordyceps sinensis CO18]	RecName: Full=RWD domain-containing protein 1; AltName: Full=Small androgen receptor-interacting protein [Rattus norvegicus]	RWD
OSIN3434	18.169	12.273	11.12	31.746	31.557	27.216	23.105	27.938	27.113	14.39	21.13	COG2319(R:General function prediction only )	COG2319(repeat-containing protein)						WD domain, G-beta repeat	GO:0097361(cellular_component:CIA complex); GO:0016226(biological_process:iron-sulfur cluster assembly)	WD repeat protein [Ophiocordyceps sinensis CO18]	RecName: Full=Probable cytosolic iron-sulfur protein assembly protein 1	WD domain, G-beta repeat
OSIN3427	9.527	7.179	6.859	29.543	39.462	29.561	23.524	32.91	39.058	24.035	39.439	COG5154(J:Translation, ribosomal structure and biogenesis )	COG5154(ribosome biogenesis protein brx1)						Brix domain	GO:0030687(cellular_component:preribosome, large subunit precursor); GO:0008097(molecular_function:5S rRNA binding); GO:0000027(biological_process:ribosomal large subunit assembly); GO:0042134(molecular_function:rRNA primary transcript binding); GO:0005730(cellular_component:nucleolus)	brix domain-containing protein 2 [Ophiocordyceps sinensis CO18]	RecName: Full=Ribosome biogenesis protein BRX1 [Saccharomyces cerevisiae S288c]	ribosome biogenesis protein BRX1
OSIN0990	1.398	2.217	1.721	5.654	8.968	4.212	6.202	3.985	5.128	1.616	1.908								GMC oxidoreductase		long chain fatty alcohol oxidase [Ophiocordyceps sinensis CO18]	RecName: Full=Long-chain-alcohol oxidase FAO1; AltName: Full=Long-chain fatty alcohol oxidase 1	GMC oxidoreductase
OSIN1470	14.209	10.89	11.64	29.755	29.72	23.394	37.51	27.784	37.583	45.39	54.147					K05019	CLNS1A	map03013(RNA transport)	Regulator of volume decrease after cellular swelling	GO:0000387(biological_process:spliceosomal snRNP assembly); GO:0006884(biological_process:cell volume homeostasis); GO:0005829(cellular_component:cytosol); GO:0034715(cellular_component:pICln-Sm protein complex); GO:0006821(biological_process:chloride transport); GO:0005886(cellular_component:plasma membrane); GO:0034709(cellular_component:methylosome)	benzoylformate decarboxylase [Ophiocordyceps sinensis CO18]	_	Inherit from NOG: conserved hypothetical protein
OSIN6751	2.166	1.678	1.409	12.601	14.54	10.807	9.941	11.03	17.055	4.734	4.411								NUC173 domain		hypothetical protein TRIATDRAFT_218512 [Trichoderma atroviride IMI 206040]	RecName: Full=Ribosomal RNA-processing protein 12 [Saccharomyces cerevisiae S288c]	NUC173 domain
OSIN4219	8.886	5.277	5.785	16.159	19.514	13.55	21.297	16.6	27.139	8.696	8.985	COG0144(J:Translation, ribosomal structure and biogenesis )	COG0144(nOP2 Sun)						NOL1/NOP2/sun family	GO:0008757(molecular_function:S-adenosylmethionine-dependent methyltransferase activity); GO:0032259(biological_process:methylation); GO:0003723(molecular_function:RNA binding); GO:0006364(biological_process:rRNA processing)	tRNA (cytosine-5-)-methyltransferase NCL1 [Ophiocordyceps sinensis CO18]	RecName: Full=Putative ribosomal RNA methyltransferase Nop2; AltName: Full=Nucleolar protein 2 [Saccharomyces cerevisiae S288c]	NOL1/NOP2/sun family
OSIN4404	0.873	0.295	0.727	3.357	4.087	5.758	0.227	0.969	0.54	23.295	63.02					K14324	SAP18	map03013(RNA transport); map03015(mRNA surveillance pathway)	Sin3 associated polypeptide p18 (SAP18)		Sin3-associated polypeptide Sap18 [Ophiocordyceps sinensis CO18]	_	Sin3 associated polypeptide p18 (SAP18)
OSIN1900	141.482	133.237	96.329	366.314	240.704	576.951	2.463	201.889	14.191	16.913	11.426	COG0604(C:Energy production and conversion )	COG0604(alcohol dehydrogenase)						Alcohol dehydrogenase GroES-like domain	GO:0016491(molecular_function:oxidoreductase activity); GO:0005622(cellular_component:intracellular); GO:0008270(molecular_function:zinc ion binding); GO:0055114(biological_process:oxidation-reduction process); GO:0000166(molecular_function:nucleotide binding)	Alcohol dehydrogenase superfamily, zinc-type [Ophiocordyceps sinensis CO18]	RecName: Full=Protein TOXD	Oxidoreductase
OSIN3721	8.572	6.284	8.199	19.367	19.019	15.544	18.641	12.796	17.93	14.411	17.417			NOG131362(R:General function prediction only )	NOG131362(zinc finger protein 507)				Nup85 Nucleoporin		aconitate hydratase [Ophiocordyceps sinensis CO18]	_	Nup85 Nucleoporin
OSIN7736	5.916	5.603	5.254	32.275	40.308	18.365	28.084	20.331	30.681	11.991	5.59								Small acidic protein family		hypothetical protein OCS_06372 [Ophiocordyceps sinensis CO18]	RecName: Full=Protein PXR1; AltName: Full=PinX1-related protein 1 [Lodderomyces elongisporus NRRL YB-4239]
OSIN3686	108.499	69.521	33.534	259.99	122.019	312.151	18.833	260.383	34.668	22.335	21.571	COG1835(I:Lipid transport and metabolism )	COG1835(Acyltransferase)						Acyltransferase family	GO:0016747(molecular_function:transferase activity, transferring acyl groups other than amino-acyl groups); GO:0008152(biological_process:metabolic process)	Acyltransferase 3 [Ophiocordyceps sinensis CO18]	_	Acyltransferase family
OSIN5735	70.205	60.278	73.384	171.086	194.72	107.756	128.916	128.145	130.422	83.919	43.039	COG0059(E:Amino acid transport and metabolism )	COG0059(Alpha-keto-beta-hydroxylacyl reductoisomerase)			K00053	ilvC	map00770(Pantothenate and CoA biosynthesis); map00290(Valine, leucine and isoleucine biosynthesis)	Acetohydroxy acid isomeroreductase, catalytic domain	GO:0050662(molecular_function:coenzyme binding); GO:0016853(molecular_function:isomerase activity); GO:0015940(biological_process:pantothenate biosynthetic process); GO:0004455(molecular_function:ketol-acid reductoisomerase activity); GO:0009098(biological_process:leucine biosynthetic process); GO:0009099(biological_process:valine biosynthetic process); GO:0009097(biological_process:isoleucine bi…	hypothetical protein TRIVIDRAFT_82017 [Trichoderma virens Gv29-8]	RecName: Full=Ketol-acid reductoisomerase, mitochondrial; AltName: Full=Acetohydroxy-acid reductoisomerase; AltName: Full=Alpha-keto-beta-hydroxylacyl reductoisomer	ketol-acid reductoisomerase, mitochondrial precursor
OSIN2974	2.329	4.667	0.751	18.912	12.6	10.311	7.853	7.263	10.23	0.167	0.769			NOG261032(S:Function unknown)	NOG261032()				Mitochondrial carrier protein	GO:0016021(cellular_component:integral component of membrane); GO:0006810(biological_process:transport)	mitochondrial carrier protein [Ophiocordyceps sinensis CO18]	RecName: Full=Uncharacterized mitochondrial carrier C1442.03 [Schizosaccharomyces pombe 972h-]	Mitochondrial carrier protein
OSIN4566	0	0	0	6.777	6.553	7.451	0	0	0	6.496	3.713								MYND finger	GO:0046872(molecular_function:metal ion binding)	MYND finger [Ophiocordyceps sinensis CO18]	_	MYND finger
OSIN6893	18.005	13.239	13.037	49.895	23.529	35.329	25.638	51.367	26.856	29.916	15.437	COG4982(I:Lipid transport and metabolism ); COG0304(I:Lipid transport and metabolism ); COG0736(I:Lipid transport and metabolism ); COG0331(I:Lipid transport and metabolism )	COG4982(fatty acid synthase); COG0304(Catalyzes the condensation reaction of fatty acid synthesis by the addition to an acyl acceptor of two carbons from malonyl-ACP (By similarity)); COG0736(Transfers the 4'-phosphopantetheine moiety from coenzyme A to a Ser of acyl-carrier-protein (By similarity)); COG0331(Malonyl coA-acyl carrier protein transacylase)			K00667	FAS2	map00061(Fatty acid biosynthesis)	4'-phosphopantetheinyl transferase superfamily	GO:0006633(biological_process:fatty acid biosynthetic process); GO:0015940(biological_process:pantothenate biosynthetic process); GO:0008897(molecular_function:holo-[acyl-carrier-protein] synthase activity); GO:0000287(molecular_function:magnesium ion binding); GO:0009059(biological_process:macromolecule biosynthetic process)	fatty acid synthase subunit alpha [Ophiocordyceps sinensis CO18]	RecName: Full=Fatty acid synthase subunit alpha; Includes: RecName: Full=Acyl carrier; Includes: RecName: Full=3-oxoacyl-[acyl-carrier-protein]	4'-phosphopantetheinyl transferase superfamily
OSIN1660	10.482	1.983	20.993	156.081	178.786	117.493	42.034	16.854	33.159	122.448	2652.55								NA		hypothetical protein OCS_01428 [Ophiocordyceps sinensis CO18]	_
OSIN3555	19.415	13.941	16.975	47.682	48.378	39.57	58.981	42.636	59.32	57.924	46.219	COG0457(R:General function prediction only )	COG0457(repeat-containing protein)						Tetratricopeptide repeat	GO:0009941(cellular_component:chloroplast envelope); GO:0006886(biological_process:intracellular protein transport); GO:0015450(molecular_function:P-P-bond-hydrolysis-driven protein transmembrane transporter activity); GO:0071806(biological_process:protein transmembrane transport); GO:0005741(cellular_component:mitochondrial outer membrane)	mitochondrial outer membrane 72K protein [Ophiocordyceps sinensis CO18]	RecName: Full=Mitochondrial import receptor subunit tom70; AltName: Full=72 kDa mitochondrial outer membrane protein; AltName: Full=Mitochondrial import receptor	Tetratricopeptide repeat
OSIN5470	10.063	3.874	6.051	233.412	26.366	60.619	2823.26	585.725	1181.05	12.523	22.771								NA		hypothetical protein OCS_03511 [Ophiocordyceps sinensis CO18]	_
OSIN7168	21.534	18.873	22.298	52.129	69.544	50.775	39.152	41.405	51.303	28.832	57.768			NOG234429(S:Function unknown)	NOG234429()				Uncharacterized conserved protein (DUF2036)		Sister chromatid cohesion protein DCC1 [Ophiocordyceps sinensis CO18]	_	Uncharacterized conserved protein (DUF2036)
OSIN2473	6.522	9.131	8.661	20.183	21.63	15.777	14.588	14.653	15.546	19.405	14.432	COG3320(Q:Secondary metabolites biosynthesis, transport and catabolism ); COG1020(Q:Secondary metabolites biosynthesis, transport and catabolism )	COG3320(domain) protein); COG1020(non-ribosomal peptide synthetase)			K00143	LYS2	map00310(Lysine degradation); map00300(Lysine biosynthesis)	Phosphopantetheine attachment site	GO:0009085(biological_process:lysine biosynthetic process); GO:0006554(biological_process:lysine catabolic process); GO:0031177(molecular_function:phosphopantetheine binding); GO:0055114(biological_process:oxidation-reduction process); GO:0004043(molecular_function:L-aminoadipate-semialdehyde dehydrogenase activity)	L-aminoadipate-semialdehyde dehydrogenase [Ophiocordyceps sinensis CO18]	RecName: Full=L-aminoadipate-semialdehyde dehydrogenase; AltName: Full=Alpha-aminoadipate reductase; Short=Alpha-AR [Saccharomyces cerevisiae S288c]	Male sterility protein
OSIN2772	84.169	99.61	85.971	270.833	172.791	365.796	161.822	254.261	225.139	49.853	35.018								Zinc-finger double domain	GO:0005634(cellular_component:nucleus); GO:0006351(biological_process:transcription, DNA-templated); GO:0008270(molecular_function:zinc ion binding); GO:0003677(molecular_function:DNA binding)	Cys(2)-His(2) zinc finger domain protein [Metarhizium robertsii]	RecName: Full=Putative zinc finger protein 705G [Homo sapiens]	Fungal specific transcription factor domain
OSIN4252	183.607	165.877	322.762	474.734	464.308	788.718	154.1	1051.6	210.922	117.256	109.433			NOG137448(S:Function unknown )	NOG137448()				NA	GO:0008289(molecular_function:lipid binding)	bactericidal permeability-increasing protein [Ophiocordyceps sinensis CO18]	_	Inherit from ascNOG: Conserved hypothetical protein
OSIN5249	93.871	63.481	83.904	182.712	207.743	162.656	115.333	150.07	118.203	91.469	156.637	COG1311(L:Replication, recombination and repair )	COG1311(DNA polymerase)						DNA polymerase alpha/epsilon subunit B	GO:0003887(molecular_function:DNA-directed DNA polymerase activity); GO:0042575(cellular_component:DNA polymerase complex); GO:0006261(biological_process:DNA-dependent DNA replication); GO:0003677(molecular_function:DNA binding)	DNA polymerase subunit delta-2 [Ophiocordyceps sinensis CO18]	RecName: Full=DNA polymerase delta subunit 2; AltName: Full=XlCdc1	DNA polymerase alpha/epsilon subunit B
OSIN7532	6.464	5.877	6.189	12.389	14.169	15.009	13.173	10.134	14.191	8.999	5.877								MIF4G domain	GO:0003723(molecular_function:RNA binding)	Armadillo-type fold domain containing protein [Ophiocordyceps sinensis CO18]	_	MA3 domain
OSIN6969	0	0	0	4.257	7.843	8.618	1.581	4.13	5.548	1.241	13.15								Proteasome stabiliser	GO:0000502(cellular_component:proteasome complex)	proteasome component ECM29 [Ophiocordyceps sinensis CO18]	RecName: Full=Proteasome component ECM29; AltName: Full=Extracellular mutant protein 29 [Saccharomyces cerevisiae S288c]	Inherit from ascNOG: Proteasome component (Ecm29)
OSIN3113	6.941	4.637	4.169	28.781	24.911	16.273	5.372	8.323	5.865	1.575	11.847	COG0456(R:General function prediction only )	COG0456(-acetyltransferase)						Acetyltransferase (GNAT) family		N-acetyltransferase complex ARD1 subunit [Villosiclava virens]	RecName: Full=N-alpha-acetyltransferase 10; AltName: Full=N-terminal acetyltransferase complex ARD1 subunit homolog A; AltName: Full=NatA catalytic subunit Naa10 [Ho	to N-acetyltransferase complex ARD1 subunit
OSIN1200	0	0	0	0.508	9.05	1.333	0	0	0	0	0	COG1779(R:General function prediction only )	COG1779(Zinc finger protein)						ZPR1 zinc-finger domain	GO:0008270(molecular_function:zinc ion binding)	hypothetical protein S7711_05078 [Stachybotrys chartarum IBT 7711]	RecName: Full=Zinc finger protein ZPR1 [Saccharomyces cerevisiae S288c]	ZPR1 zinc-finger domain
OSIN0516	2.015	1.485	0.982	8.185	6.966	8.025	148.3	22.061	123.108	52.783	36.228			NOG133550(S:Function unknown )	NOG133550()				Clr5 domain		hypothetical protein OCS_06053 [Ophiocordyceps sinensis CO18]	_	0
OSIN5635	30.863	26.692	29.111	65.524	71.329	54.433	66.686	69.687	66.763	58.654	70.261	COG0459(O:Posttranslational modification, protein turnover, chaperones )	COG0459(Prevents misfolding and promotes the refolding and proper assembly of unfolded polypeptides generated under stress conditions (By similarity))						TCP-1/cpn60 chaperonin family	GO:0005737(cellular_component:cytoplasm); GO:0006457(biological_process:protein folding); GO:0051082(molecular_function:unfolded protein binding); GO:0005524(molecular_function:ATP binding)	T-complex protein 1 subunit eta [Ophiocordyceps sinensis CO18]	RecName: Full=Probable T-complex protein 1 subunit eta; Short=TCP-1-eta; AltName: Full=CCT-eta [Schizosaccharomyces pombe 972h-]	TCP-1/cpn60 chaperonin family
OSIN7639	0	0	0	5.146	2.91	3.152	2.062	6.176	2.667	5.683	1.015	COG5147(K:Transcription )	COG5147(Myblike DNAbinding domain containing protein)						Myb-like DNA-binding domain	GO:0003682(molecular_function:chromatin binding); GO:0000785(cellular_component:chromatin); GO:0003677(molecular_function:DNA binding)	trichome differentiation protein GL1 [Ophiocordyceps sinensis CO18]	RecName: Full=Myb-like DNA-binding protein myb-1	Myb-like DNA-binding domain
OSIN0461	13.638	9.294	7.275	94.57	278.504	175.671	6.438	40.11	8.403	0.907	0.256								NA		hypothetical protein OCS_04033 [Ophiocordyceps sinensis CO18]	_	0
OSIN2389	17.318	10.758	13.349	36.426	44.013	32.946	29.63	22.432	27.414	12.012	11.447	COG2319(R:General function prediction only )	COG2319(repeat-containing protein)						WD domain, G-beta repeat	GO:0005634(cellular_component:nucleus)	glutamate-rich WD repeat containing protein 1 [Villosiclava virens]	RecName: Full=Ribosome assembly protein RRB1 [Saccharomyces cerevisiae S288c]	Histone-binding protein RBBP4 or subunit C of CAF1 complex
OSIN0677	23.491	12.039	10.058	45.448	58.398	44.929	7.932	21.291	5.651	9.896	20.381								Fungal specific transcription factor domain	GO:0005634(cellular_component:nucleus); GO:0006351(biological_process:transcription, DNA-templated); GO:0008270(molecular_function:zinc ion binding); GO:0003677(molecular_function:DNA binding)	Fungal specific transcription factor [Ophiocordyceps sinensis CO18]	_	Inherit from ascNOG: Fungal specific transcription factor domain
OSIN1491	0.547	0.905	1.409	3.325	5.944	3.716	15.462	4.727	10.032	18.78	28.474					K00720	UGCG	map00600(Sphingolipid metabolism)	Glycosyltransferase like family 2		putative ceramide glucosyltransferase [Villosiclava virens]	_	Inherit from sordNOG: Ceramide glucosyltransferase
OSIN4071	8.677	3.894	4.619	14.094	20.371	14.026	3.739	3.097	3.679	42.033	42.926								ML-like domain		Transient receptor potential (TRP) domain containing protein [Ophiocordyceps sinensis CO18]	RecName: Full=Flavin carrier protein 1; AltName: Full=Bypass of PAM1 protein 1; AltName: Full=FAD transporter 1; AltName: Full=Heme utilization factor 1; AltName: F	Transient receptor potential (TRP) ion channel
OSIN5974	19.974	21.954	20.462	52.108	59.131	42.585	81.859	77.186	109.671	33.92	19.889	COG0516(F:Nucleotide transport and metabolism ); COG0517(R:General function prediction only )	COG0516(Catalyzes the conversion of inosine 5'-phosphate (IMP) to xanthosine 5'-phosphate (XMP), the first committed and rate- limiting step in the de novo synthesis of guanine nucleotides, and therefore plays an important role in the regulation of cell growth (By similarity)); COG0517(Catalyzes the conversion of inosine 5'-phosphate (IMP) to xanthosine 5'-phosphate (XMP), the first committed and…			K00088	IMPDH, guaB	map00230(Purine metabolism)	CBS domain	GO:0042720(cellular_component:mitochondrial inner membrane peptidase complex); GO:0006177(biological_process:GMP biosynthetic process); GO:0003938(molecular_function:IMP dehydrogenase activity); GO:0030554(molecular_function:adenyl nucleotide binding); GO:0046872(molecular_function:metal ion binding); GO:0006144(biological_process:purine nucleobase metabolic process); GO:0055114(biological_proces…	inosine-5'-monophosphate dehydrogenase IMD2 [Ophiocordyceps sinensis CO18]	RecName: Full=Inosine-5'-monophosphate dehydrogenase; Short=IMP dehydrogenase; Short=IMPD; Short=IMPDH [Neurospora crassa OR74A]	Catalyzes the conversion of inosine 5'-phosphate (IMP) to xanthosine 5'-phosphate (XMP), the first committed and rate- limiting step in the de novo synthesis of guanine nucleotides, and therefore plays an important role in the regulation of cell growth (By similarity)
OSIN3224	8.875	3.671	4.215	28.294	39.637	25.728	31.159	28.826	41.107	16.944	18.165	COG0162(J:Translation, ribosomal structure and biogenesis )	COG0162(Catalyzes the attachment of tyrosine to tRNA(Tyr) in a two-step reaction tyrosine is first activated by ATP to form Tyr- AMP and then transferred to the acceptor end of tRNA(Tyr) (By similarity))			K01866	YARS, tyrS	map00970(Aminoacyl-tRNA biosynthesis)	Domain of unknown function (DUF1720)	GO:0005737(cellular_component:cytoplasm); GO:0006571(biological_process:tyrosine biosynthetic process); GO:0006437(biological_process:tyrosyl-tRNA aminoacylation); GO:0000162(biological_process:tryptophan biosynthetic process); GO:0003723(molecular_function:RNA binding); GO:0009094(biological_process:L-phenylalanine biosynthetic process); GO:0004831(molecular_function:tyrosine-tRNA ligase activit…	Tyrosyl-tRNA synthetase [Ophiocordyceps sinensis CO18]	RecName: Full=Tyrosine--tRNA ligase, mitochondrial; AltName: Full=Tyrosyl-tRNA synthetase; Short=TyrRS; Flags: Precursor	tyrosyl-tRNA synthetase, mitochondrial precursor
OSIN0664	37.117	18.466	35.785	185.317	239.042	191.769	33.002	62.487	42.419	46.662	36.013	COG5037(G:Carbohydrate transport and metabolism); COG5037(T:Signal transduction mechanisms)	COG5037(regulatory protein); COG5037(regulatory protein)						Gti1/Pac2 family		cAMP-independent regulatory protein pac2 [Villosiclava virens]	RecName: Full=cAMP-independent regulatory protein pac2 [Schizosaccharomyces pombe 972h-]	Gti1/Pac2 family
OSIN4600	36.954	28.451	32.494	79.417	80.441	60.298	47.66	54.047	49.142	39.509	49.162	COG0088(J:Translation, ribosomal structure and biogenesis )	COG0088(One of the primary rRNA binding proteins, this protein initially binds near the 5'-end of the 23S rRNA. It is important during the early stages of 50S assembly. It makes multiple contacts with different domains of the 23S rRNA in the assembled 50S subunit and ribosome (By similarity))			K02926	RP-L4, MRPL4, rplD	map03010(Ribosome)	Ribosomal protein L4/L1 family	GO:0003735(molecular_function:structural constituent of ribosome); GO:0006412(biological_process:translation); GO:0005840(cellular_component:ribosome); GO:0042254(biological_process:ribosome biogenesis)	Ribosomal protein L4/L1e, bacterial-type [Ophiocordyceps sinensis CO18]	RecName: Full=54S ribosomal protein yml6, mitochondrial [Schizosaccharomyces pombe 972h-]	Ribosomal protein L4/L1 family
OSIN2901	13.067	4.983	7.783	20.807	26.975	19.016	24.363	22.668	35.5	34.024	46.28	COG5641(K:Transcription )	COG5641(GATA binding protein)						GATA zinc finger	GO:0005488(molecular_function:binding)	GATA transcription factor AreB [Metarhizium anisopliae]	RecName: Full=GATA type zinc finger protein asd-4; AltName: Full=Ascus development protein 4 [Neurospora crassa OR74A]	ZnF_GATA
OSIN5529	0	0	0	8.492	9.102	6.945	10.325	5.714	11.422	3.128	0	COG5604(S:Function unknown )	COG5604(nucleolar complex protein 2)						Noc2p family		putative protein family UPF0120 [Ophiocordyceps sinensis CO18]	RecName: Full=Uncharacterized NOC2 family protein C1142.04 [Schizosaccharomyces pombe 972h-]	Noc2p family
OSIN7347	5.357	5.735	3.984	18.022	43.249	23.394	9.46	4.7	9.312	13.566	9.478								Aldo/keto reductase family		hypothetical protein OCS_01798 [Ophiocordyceps sinensis CO18]	_	reductase
OSIN0089	6.394	5.186	5.243	14.253	11.506	12.139	10.683	13.294	14.989	9.061	7.129								NA		pentatricopeptide repeat containing protein [Ophiocordyceps sinensis CO18]	_	Inherit from ascNOG: pentatricopeptide repeat protein
OSIN5296	9.108	8.084	10.739	22.756	22.424	18.063	16.047	14.734	15.683	12.356	11.97								Alpha/beta hydrolase family		phospholipase/Carboxylesterase superfamily protein [Ophiocordyceps sinensis CO18]	_	Phospholipase/Carboxylesterase
OSIN3020	0.908	0.498	0.231	0.381	44.065	5.155	0	0	0.223	12.805	11.006								NA		Terpenoid synthase [Ophiocordyceps sinensis CO18]	_	0
OSIN5033	1.514	0.661	1.328	4.236	3.55	5.223	5.381	4.745	6.122	4.234	2.359	COG2124(Q:Secondary metabolites biosynthesis, transport and catabolism )	COG2124(Cytochrome p450)						Cytochrome P450	GO:0005506(molecular_function:iron ion binding); GO:0016705(molecular_function:oxidoreductase activity, acting on paired donors, with incorporation or reduction of molecular oxygen); GO:0055114(biological_process:oxidation-reduction process); GO:0004497(molecular_function:monooxygenase activity); GO:0020037(molecular_function:heme binding)	Cytochrome P450 [Ophiocordyceps sinensis CO18]	RecName: Full=Leukotriene-B4 omega-hydroxylase 3; AltName: Full=Cyp4f-14; AltName: Full=Cytochrome P450 4F14; AltName: Full=Cytochrome P450-LTB-omega; AltName: Ful	Cytochrome p450
OSIN5404	1.211	0.986	0.647	35.176	1.434	109.925	5250.6	393.218	2942.96	267.441	175.961								NA		LysM domain-containing protein [Ophiocordyceps sinensis CO18]	_	LysM domain-containing protein
OSIN3648	28.452	24.302	21.767	103.157	55.911	162.286	50.665	145.786	43.217	13.128	13.088	COG2159(R:General function prediction only )	COG2159(amidohydrolase 2)			K14333	DHBD		Amidohydrolase	GO:0016787(molecular_function:hydrolase activity); GO:0008152(biological_process:metabolic process)	amidohydrolase family protein [Ophiocordyceps sinensis CO18]	RecName: Full=2,3-dihydroxybenzoate decarboxylase; Short=2,3-DHBA decarboxylase; Short=DHBD; AltName: Full=o-pyrocatechuate decarboxylase	Amidohydrolase
OSIN5854	1.631	0.214	0.266	7.973	11.733	4.562	4.656	5.443	6.285	46.297	86.191			NOG137055(S:Function unknown )	NOG137055()				Fringe-like	GO:0016020(cellular_component:membrane); GO:0008152(biological_process:metabolic process); GO:0016757(molecular_function:transferase activity, transferring glycosyl groups)	glycosyltransferase family 31 protein [Ophiocordyceps sinensis CO18]	_	glycosyltransferase family 31
OSIN7674	58.617	35.02	37.841	102.946	134.33	78.779	117.726	85.898	162.526	56.589	45.121	COG1889(J:Translation, ribosomal structure and biogenesis )	COG1889(Involved in pre-rRNA and tRNA processing. Utilizes the methyl donor S-adenosyl-L-methionine to catalyze the site-specific 2'-hydroxyl methylation of ribose moieties in rRNA and tRNA. Site specificity is provided by a guide RNA that base pairs with the substrate. Methylation occurs at a characteristic distance from the sequence involved in base pairing with the guide RNA (By similarity))			K14563	NOP1, FBL	map03008(Ribosome biogenesis in eukaryotes)	Fibrillarin	GO:0008168(molecular_function:methyltransferase activity); GO:0032259(biological_process:methylation); GO:0008033(biological_process:tRNA processing); GO:0003723(molecular_function:RNA binding); GO:0006364(biological_process:rRNA processing)	Fibrillarin [Ophiocordyceps sinensis CO18]	RecName: Full=rRNA 2'-O-methyltransferase fibrillarin; AltName: Full=Histone-glutamine methyltransferase; AltName: Full=U3 small nucleolar RNA-associated protein NOP1	Fibrillarin
OSIN6526	9.585	10.28	8.684	25	34.963	19.833	16.615	16.111	21.831	15.954	12.544	COG2106(S:Function unknown )	COG2106(chromosome 9 open reading frame 114)						Putative RNA methyltransferase		uncharacterized protein CPUR_06470 [Claviceps purpurea 20.1]	RecName: Full=Uncharacterized protein C9orf114 [Homo sapiens]	Pfam:DUF171
OSIN1685	13.708	23.611	14.942	50.975	68.027	51.106	38.977	40.599	42.66	24.306	24.309	COG1718(T:Signal transduction mechanisms )	COG1718(serine threonine-protein kinase rio1)			K07178	RIOK1	map03008(Ribosome biogenesis in eukaryotes)	RIO1 family	GO:0004674(molecular_function:protein serine/threonine kinase activity); GO:0009069(biological_process:serine family amino acid metabolic process); GO:0006468(biological_process:protein phosphorylation); GO:0005524(molecular_function:ATP binding)	serine/threonine-protein kinase RIO1 [Ophiocordyceps sinensis CO18]	RecName: Full=Serine/threonine-protein kinase rio1 [Dictyostelium discoideum]	serine threonine-protein kinase RIO1
OSIN4259	2.481	2.878	1.582	5.358	5.294	4.659	85.676	14.254	86.948	87.444	91.135	COG5020(G:Carbohydrate transport and metabolism )	COG5020(glycosyltransferase family 15 protein)						Glycolipid 2-alpha-mannosyltransferase	GO:0000136(cellular_component:alpha-1,6-mannosyltransferase complex); GO:0097502(biological_process:mannosylation); GO:0006486(biological_process:protein glycosylation); GO:0000030(molecular_function:mannosyltransferase activity)	alpha-1,2-mannosyltransferase Kre5 [Ophiocordyceps sinensis CO18]	RecName: Full=O-glycoside alpha-1,2-mannosyltransferase homolog 4 [Schizosaccharomyces pombe 972h-]	Glycolipid 2-alpha-mannosyltransferase
OSIN5458	16.829	11.297	13.834	48.222	47.212	44.453	54.002	59.816	70.287	55.974	73.236								NA		hypothetical protein OCS_02788 [Ophiocordyceps sinensis CO18]	_
OSIN3945	44.187	46.022	31.086	118.935	64.322	108.758	61.366	166.561	66.9	25.161	21.13	COG1736(J:Translation, ribosomal structure and biogenesis )	COG1736(diphthamide biosynthesis protein)						Putative diphthamide synthesis protein		related to diphthamide synthesis protein DPH2 [Claviceps purpurea 20.1]	RecName: Full=Diphthamide biosynthesis protein 2 [Fusarium graminearum PH-1]	Required for the first step of diphthamide biosynthesis, the transfer of 3-amino-3-carboxypropyl from S-adenosyl-L- methionine to a histidine residue. Diphthamide is a post- translational modification of histidine which occurs in elongation factor 2 (By similarity)
OSIN1304	6030.18	4021	4126.55	13183.7	11029	10960.9	919.08	3878.43	597.396	1350.95	325.469								NA		DNase1 protein [Ophiocordyceps sinensis CO18]	_	0
OSIN7783	4.519	5.115	3.499	14.549	15.232	13.443	23.629	29.559	34.522	18.696	16.596			NOG137770(S:Function unknown )	NOG137770()				PPR repeat family		pentatricopeptide repeat protein [Ophiocordyceps sinensis CO18]	RecName: Full=Pentatricopeptide repeat-containing protein 2, mitochondrial; Flags: Precursor [Schizosaccharomyces pombe 972h-]	PPR repeat
OSIN0618	1.293	1.068	0.751	2.764	5.923	4.046	2.664	2.065	3.001	56.078	44.998								Fungal specific transcription factor domain	GO:0005488(molecular_function:binding); GO:0008152(biological_process:metabolic process)	hypothetical protein TRIVIDRAFT_222892 [Trichoderma virens Gv29-8]	_	Fungal_trans
OSIN2843	0.303	0.183	0.381	0.868	1.961	1.313	1.074	0.426	1.646	0.709	0.041								NA		Armadillo-type fold domain containing protein [Ophiocordyceps sinensis CO18]	_	Inherit from ascNOG: ribosomal large subunit biogenesis
OSIN2594	8.747	12.09	6.594	19.473	21.939	14.678	4.988	9.98	5.839	7.529	7.067								Transcription-silencing protein Clr2		hypothetical protein MAC_07761 [Metarhizium acridum CQMa 102]	_	Transcription-silencing protein Clr2
OSIN0809	7.209	6.447	4.503	20.066	23.302	21.798	40.523	11.248	39.658	43.138	26.402	COG0179(Q:Secondary metabolites biosynthesis, transport and catabolism )	COG0179(Fumarylacetoacetate hydrolase)						Fumarylacetoacetate (FAA) hydrolase family	GO:0003824(molecular_function:catalytic activity); GO:0008152(biological_process:metabolic process)	2-keto-4-pentenoate hydratase [Metarhizium acridum CQMa 102]	RecName: Full=Uncharacterized hydrolase C21C3.09c [Schizosaccharomyces pombe 972h-]	fumarylacetoacetate hydrolase family protein
OSIN5721	12.392	15.11	9.711	31.502	39.08	25.602	30.609	27.984	40.233	55.432	76.939	COG1599(L:Replication, recombination and repair )	COG1599(replication)			K07466	RFA1, RPA1, rpa	map03430(Mismatch repair); map03440(Homologous recombination); map03420(Nucleotide excision repair); map03030(DNA replication)	Replication factor-A protein 1, N-terminal domain	GO:0005634(cellular_component:nucleus); GO:0006260(biological_process:DNA replication); GO:0003677(molecular_function:DNA binding)	replication factor A-like protein [Ophiocordyceps sinensis CO18]	RecName: Full=Replication factor A protein 1; AltName: Full=Single-stranded DNA-binding protein p68 subunit [Schizosaccharomyces pombe 972h-]	Replication factor-A C terminal domain
OSIN5641	12.194	9.528	8.776	28.188	43.786	28.88	25.324	21.363	31.555	18.874	20.884								Programmed cell death protein 2, C-terminal putative domain		hypothetical protein MAC_04651 [Metarhizium acridum CQMa 102]	RecName: Full=Programmed cell death protein 2-like [Homo sapiens]	Programmed cell death protein 2, C-terminal putative domain
OSIN6471	16.328	6.986	14.596	44.939	44.364	20.359	10.779	0	8.995	0	1.528								Protein kinase domain	GO:0004713(molecular_function:protein tyrosine kinase activity); GO:0005524(molecular_function:ATP binding); GO:0018108(biological_process:peptidyl-tyrosine phosphorylation)	hypothetical protein NECHADRAFT_55320 [Nectria haematococca mpVI 77-13-4]	_	conserved hypothetical protein
OSIN6711	12.206	5.979	9.965	30.549	33.807	28.121	20.912	26.462	31.855	13.524	19.766								NUC130/3NT domain	GO:0042273(biological_process:ribosomal large subunit biogenesis); GO:0000055(biological_process:ribosomal large subunit export from nucleus); GO:0030036(biological_process:actin cytoskeleton organization)	SDA1 domain protein [Ophiocordyceps sinensis CO18]	RecName: Full=Protein SDA1 homolog; AltName: Full=SDA1 domain-containing protein 1	SDA1
OSIN2610	3.517	2.227	2.506	8.291	9.938	6.138	7.198	6.086	9.081	10.844	7.006			NOG221661(P:Inorganic ion transport and metabolism )	NOG221661(Major Facilitator Superfamily)				NA		hypothetical protein OCS_06434 [Ophiocordyceps sinensis CO18]	_	Inherit from ascNOG: Conserved hypothetical protein
OSIN4210	0	0	0	5.527	3.282	2.714	0	0	0	21.532	2.349								NA		hypothetical protein OCS_02144 [Ophiocordyceps sinensis CO18]	_	0
OSIN4897	81.525	63.827	78.072	179.398	216.855	141.811	272.412	271.594	342.82	137.485	116.039	COG1644(K:Transcription )	COG1644(DNA-dependent RNA polymerase catalyzes the transcription of DNA into RNA using the four ribonucleoside triphosphates as substrates)			K03007	RPB10, POLR2L	map00240(Pyrimidine metabolism); map03020(RNA polymerase); map00230(Purine metabolism)	RNA polymerases N / 8 kDa subunit	GO:0005730(cellular_component:nucleolus); GO:0006206(biological_process:pyrimidine nucleobase metabolic process); GO:0008270(molecular_function:zinc ion binding); GO:0003677(molecular_function:DNA binding); GO:0003899(molecular_function:DNA-directed RNA polymerase activity); GO:0006144(biological_process:purine nucleobase metabolic process); GO:0006351(biological_process:transcription, DNA-templa…	DNA-directed RNA polymerases I/II/III subunit 10 [Ophiocordyceps sinensis CO18]	RecName: Full=DNA-directed RNA polymerases I, II, and III subunit RPABC5; Short=RNA polymerases I, II, and III subunit ABC5; AltName: Full=ABC10-beta; AltName: Full=	RNA polymerases N / 8 kDa subunit
OSIN7906	11.775	10.911	12.61	21.167	57.377	25.203	15.243	17.352	14.26	32.241	21.243	COG2214(O:Posttranslational modification, protein turnover, chaperones )	COG2214(DNAj domain protein)						Zinc-finger double-stranded RNA-binding	GO:0008270(molecular_function:zinc ion binding); GO:0003676(molecular_function:nucleic acid binding)	meiotically up-regulated protein [Ophiocordyceps sinensis CO18]	RecName: Full=Meiotically up-regulated gene 185 protein [Schizosaccharomyces pombe 972h-]	Zinc-finger double-stranded RNA-binding
OSIN2752	9.958	5.42	8.279	22.65	23.931	18.793	16.195	18.085	20.125	6.663	4.605					K14569	BMS1	map03008(Ribosome biogenesis in eukaryotes)	NACHT domain	GO:0006184(biological_process:obsolete GTP catabolic process); GO:0005634(cellular_component:nucleus); GO:0003924(molecular_function:GTPase activity); GO:0042254(biological_process:ribosome biogenesis); GO:0005525(molecular_function:GTP binding)	hypothetical protein S40285_00948 [Stachybotrys chlorohalonata IBT 40285]	RecName: Full=Ribosome biogenesis protein bms1 [Schizosaccharomyces pombe 972h-]	AARP2CN (NUC121) domain
OSIN3097	23.281	16.798	20.982	50.996	46.325	38.743	67.83	60.948	83.656	79.248	132.738	COG5265(V:Defense mechanisms )	COG5265(ABC transporter)						ABC transporter transmembrane region	GO:0042626(molecular_function:ATPase activity, coupled to transmembrane movement of substances); GO:0016021(cellular_component:integral component of membrane); GO:0055085(biological_process:transmembrane transport); GO:0005524(molecular_function:ATP binding); GO:0006200(biological_process:obsolete ATP catabolic process)	ABC transporter [Ophiocordyceps sinensis CO18]	RecName: Full=Heavy metal tolerance protein; Flags: Precursor [Schizosaccharomyces pombe 972h-]	ABC transporter transmembrane region
OSIN7852	74.235	70.853	63.592	138.154	158.467	130.284	111.725	136.141	132.352	81.459	100.038								Eukaryotic rRNA processing protein EBP2		Eukaryotic rRNA processing [Ophiocordyceps sinensis CO18]	RecName: Full=rRNA-processing protein EBP2; AltName: Full=EBNA1-binding protein homolog [Saccharomyces cerevisiae S288c]	Eukaryotic rRNA processing protein EBP2
OSIN3109	97.656	54.208	77.599	204.049	241.798	160.779	150.554	179.991	199.569	74.618	83.216	COG1358(J:Translation, ribosomal structure and biogenesis )	COG1358((ribosomal) protein)			K11129	NHP2, NOLA2	map03008(Ribosome biogenesis in eukaryotes)	Ribosomal protein L7Ae/L30e/S12e/Gadd45 family	GO:0005840(cellular_component:ribosome); GO:0042254(biological_process:ribosome biogenesis)	Ribosomal protein L7Ae/L30e/S12e/Gadd45 [Ophiocordyceps sinensis CO18]	RecName: Full=H/ACA ribonucleoprotein complex subunit 2; AltName: Full=H/ACA snoRNP protein NHP2; AltName: Full=High mobility group-like nuclear protein 2 [Saccharo	Ribosomal protein L7Ae/L30e/S12e/Gadd45 family
OSIN0055	26.216	27.587	27.367	98.604	159.241	81.805	176.821	106.627	203.694	78.706	55.224	COG0545(O:Posttranslational modification, protein turnover, chaperones )	COG0545(Peptidyl-prolyl cis-trans isomerase)						FKBP-type peptidyl-prolyl cis-trans isomerase	GO:0005528(molecular_function:FK506 binding); GO:0000412(biological_process:histone peptidyl-prolyl isomerization); GO:0006457(biological_process:protein folding); GO:0003755(molecular_function:peptidyl-prolyl cis-trans isomerase activity); GO:0005730(cellular_component:nucleolus)	Peptidyl-prolyl cis-trans isomerase, FKBP-type [Ophiocordyceps sinensis CO18]	RecName: Full=FK506-binding protein 4; AltName: Full=Peptidyl-prolyl cis-trans isomerase; Short=PPIase; AltName: Full=Rotamase [Fusarium graminearum PH-1]	PPIases accelerate the folding of proteins. It catalyzes the cis-trans isomerization of proline imidic peptide bonds in oligopeptides (By similarity)
OSIN0916	1.083	2.43	1.016	231.781	14.551	190.145	6.735	63.547	9.552	19.259	11.139								NA		hypothetical protein OCS_02502 [Ophiocordyceps sinensis CO18]	_	0
OSIN1569	47.285	30.576	34.504	90.048	94.249	76.231	129.772	97.082	160.288	60.176	67.143								RNA recognition motif. (a.k.a. RRM, RBD, or RNP domain)	GO:0006810(biological_process:transport); GO:0005622(cellular_component:intracellular); GO:0003676(molecular_function:nucleic acid binding); GO:0000166(molecular_function:nucleotide binding)	NTF2 and RRM domain-containing protein [Ophiocordyceps sinensis CO18]	RecName: Full=Putative G3BP-like protein [Schizosaccharomyces pombe 972h-]	Nuclear transport factor 2 (NTF2) domain
OSIN2855	15.746	17.073	19.284	42.133	36.779	45.659	21.777	41.586	32.653	20.969	30.094								TIM21	GO:0005744(cellular_component:mitochondrial inner membrane presequence translocase complex); GO:0030150(biological_process:protein import into mitochondrial matrix)	import inner membrane translocase subunit tim-21 [Ophiocordyceps sinensis CO18]	RecName: Full=Mitochondrial import inner membrane translocase subunit TIM21; Flags: Precursor [Fusarium graminearum PH-1]	Essential component of the TIM23 complex, a complex that mediates the translocation of transit peptide-containing proteins across the mitochondrial inner membrane. Required to keep the TOM and the TIM23 complexes in close contact. At some point, it is released from the TOM23 complex to allow protein translocation into the mitochondrial matrix (By similarity)
OSIN1807	19.985	10.86	10.889	156.335	26.759	140.751	72.486	118.029	78.262	13.712	9.939								AAR2 protein		AAR2 domain containing protein [Ophiocordyceps sinensis CO18]	_	AAR2 protein
OSIN5998	2.935	1.576	1.651	10.557	17.646	10.748	12.046	14.245	23.658	11.491	11.919								Mitochondrial inner-membrane-bound regulator		hypothetical protein OCS_00354 [Ophiocordyceps sinensis CO18]	_	0
OSIN7656	1.258	1.474	0.416	8.101	8.854	4.329	2.935	2.78	4.004	6.83	5.057								RNA recognition motif. (a.k.a. RRM, RBD, or RNP domain)	GO:0003676(molecular_function:nucleic acid binding); GO:0000166(molecular_function:nucleotide binding)	Nucleotide-binding, alpha-beta plait [Ophiocordyceps sinensis CO18]	_	RNA recognition motif. (a.k.a. RRM, RBD, or RNP domain)
OSIN1570	27.556	12.731	19.434	50.88	62.764	34.784	46.804	38.398	59.183	15.068	27.448	COG0244(J:Translation, ribosomal structure and biogenesis )	COG0244(50s ribosomal protein L10)						Ribosomal protein L10	GO:0005840(cellular_component:ribosome); GO:0042254(biological_process:ribosome biogenesis)	Ribosomal protein L10/acidic P0 [Ophiocordyceps sinensis CO18]	RecName: Full=mRNA turnover protein 4 homolog	to 60S acidic ribosomal protein
OSIN6536	6.184	5.206	5.012	17.895	14.22	16.127	16.894	31.262	37.995	23.024	47.255	COG0488(R:General function prediction only )	COG0488((ABC) transporter)						Chromo (CHRromatin Organisation MOdifier) domain	GO:0006448(biological_process:regulation of translational elongation); GO:0005840(cellular_component:ribosome); GO:0005634(cellular_component:nucleus); GO:0006200(biological_process:obsolete ATP catabolic process); GO:0016887(molecular_function:ATPase activity); GO:0003746(molecular_function:translation elongation factor activity); GO:0005524(molecular_function:ATP binding)	elongation factor 3 [Metarhizium acridum CQMa 102]	RecName: Full=[NU+]	Chromo (CHRromatin Organisation MOdifier) domain
OSIN4005	66.897	37.918	48.199	108.568	131.585	91.473	92.909	87.256	116.506	47.684	72.395								NA		hypothetical protein MAC_02135 [Metarhizium acridum CQMa 102]	_	0
OSIN5205	6.266	7.016	8.407	16.709	21.361	15.028	7.932	11.538	11.044	33.951	29.92								WD domain, G-beta repeat		protein-vacuolar targeting protein Atg18 [Ophiocordyceps sinensis CO18]	RecName: Full=Autophagy-related protein 18	to protein-vacuolar targeting and autophagy protein Atg18
OSIN5889	1.281	1.952	1.952	3.579	4.664	4.513	2.324	4.338	3.927	7.153	11.868								NA	GO:0016310(biological_process:phosphorylation); GO:0016301(molecular_function:kinase activity)	protein kinase subdomain-containing protein [Ophiocordyceps sinensis CO18]	_	0
OSIN6261	1.013	1.434	2.298	5.58	5.676	3.832	2.367	6.529	2.787	6.35	7.57	COG0168(P:Inorganic ion transport and metabolism )	COG0168(Low-affinity potassium transport system. Interacts with Trk system potassium uptake protein TrkA (By similarity))						Cation transport protein	GO:0016021(cellular_component:integral component of membrane); GO:0015079(molecular_function:potassium ion transmembrane transporter activity); GO:0071805(biological_process:potassium ion transmembrane transport)	potassium transporter [Ophiocordyceps sinensis CO18]	RecName: Full=Potassium transport protein 1	Cation transport protein
OSIN5379	0.664	0.661	1.663	10.621	2.435	6.186	17.628	21.934	9.415	7.487	0								Calcineurin-like phosphoesterase	GO:0016787(molecular_function:hydrolase activity); GO:0008152(biological_process:metabolic process)	Metallophosphoesterase domain protein [Ophiocordyceps sinensis CO18]	RecName: Full=Protein TED1; AltName: Full=Trafficking of EMP24/ERV25-dependent cargo disrupted protein 1 [Saccharomyces cerevisiae S288c]	Calcineurin-like phosphoesterase
OSIN6838	9.329	4.291	7.079	27.574	30.143	19.026	22.223	25.747	27.113	13.326	18.565	COG2319(R:General function prediction only )	COG2319(repeat-containing protein)						Sof1-like domain		U3 small nucleolar RNA associated protein [Ophiocordyceps sinensis CO18]	RecName: Full=Protein sof1; AltName: Full=U3 small nucleolar RNA-associated protein sof1; Short=U3 snoRNA-associated protein sof1 [Schizosaccharomyces pombe 972h-]	Sof1-like domain
OSIN4389	10.948	5.999	7.206	36.553	42.713	30.708	35.981	37.339	44.812	13.222	12.452	COG0539(J:Translation, ribosomal structure and biogenesis )	COG0539(thus facilitating recognition of the initiation point. It is needed to translate mRNA with a short Shine-Dalgarno (SD) purine-rich sequence (By similarity))						S1 RNA binding domain	GO:0005634(cellular_component:nucleus); GO:0003723(molecular_function:RNA binding); GO:0006396(biological_process:RNA processing)	Nucleic acid-binding, OB-fold-like protein [Ophiocordyceps sinensis CO18]	RecName: Full=rRNA biogenesis protein rrp5; AltName: Full=Ribosomal RNA-processing protein 5; AltName: Full=U3 small nucleolar RNA-associated protein rrp5; Short=U3	S1 RNA binding domain
OSIN5696	11.518	5.918	10.208	69.05	23.044	23.997	21.131	52.689	16.541	19.583	11.098	COG1984(E:Amino acid transport and metabolism ); COG2049(E:Amino acid transport and metabolism ); COG0439(I:Lipid transport and metabolism )	COG1984(Allophanate hydrolase subunit 2); COG2049(Allophanate hydrolase, subunit 1); COG0439(acetyl-CoA carboxylase biotin carboxylase)						Carbamoyl-phosphate synthase L chain, ATP binding domain	GO:0016879(molecular_function:ligase activity, forming carbon-nitrogen bonds); GO:0043167(molecular_function:ion binding); GO:0000166(molecular_function:nucleotide binding)	urea carboxylase [Colletotrichum graminicola M1.001]	RecName: Full=Urea amidolyase; Includes: RecName: Full=Urea carboxylase; Includes: RecName: Full=Allophanate hydrolase [Saccharomyces cerevisiae S288c]	Allophanate hydrolase subunit 1
OSIN4628	8.91	8.399	5.67	18.584	28.296	20.145	8.456	13.639	13.179	5.287	2.236								NA		hypothetical protein OCS_03296 [Ophiocordyceps sinensis CO18]	_	0
OSIN0777	14.104	10.148	12.136	31.608	39.493	36.175	19.305	26.516	27.911	9.249	8.175	COG0202(K:Transcription )	COG0202(DNA-dependent RNA polymerase catalyzes the transcription of DNA into RNA using the four ribonucleoside triphosphates as substrates (By similarity))			K03027	RPC40, POLR1C	map00240(Pyrimidine metabolism); map03020(RNA polymerase); map00230(Purine metabolism)	RNA polymerase Rpb3/Rpb11 dimerisation domain	GO:0005730(cellular_component:nucleolus); GO:0006206(biological_process:pyrimidine nucleobase metabolic process); GO:0006351(biological_process:transcription, DNA-templated); GO:0003677(molecular_function:DNA binding); GO:0003899(molecular_function:DNA-directed RNA polymerase activity); GO:0046983(molecular_function:protein dimerization activity); GO:0006144(biological_process:purine nucleobase m…	DNA-directed RNA polymerases I and III 40 kDa polypeptide [Villosiclava virens]	RecName: Full=DNA-directed RNA polymerases I and III subunit RPAC1; Short=RNA polymerases I and III subunit AC1; AltName: Full=DNA-directed RNA polymerases I and I	DNA-directed RNA polymerases I and III 40 kDa polypeptide
OSIN3680	49.137	57.787	26.074	144.761	179.736	111.696	290.765	91.657	282.83	122.282	39.182								NA		hypothetical protein OCS_00532 [Ophiocordyceps sinensis CO18]	_	0
OSIN4537	30.362	16.29	18.407	279.177	89.801	227.156	164.88	860.507	249.003	495.32	572.42								Alpha/beta hydrolase family		hypothetical protein FOCG_17795 [Fusarium oxysporum f. sp. radicis-lycopersici 26381]	_	0
OSIN3824	2.609	2.42	2.402	5.496	5.665	4.941	8.412	5.117	7.872	10.605	19.017	COG0666(R:General function prediction only )	COG0666(Ankyrin Repeat)						Ankyrin repeats (many copies)	GO:0003700(molecular_function:transcription factor activity, sequence-specific DNA binding); GO:0006355(biological_process:regulation of transcription, DNA-templated); GO:0045449(deleted:old GO); GO:0005667(cellular_component:transcription factor complex); GO:0003677(molecular_function:DNA binding)	predicted protein [Nectria haematococca mpVI 77-13-4]	RecName: Full=Regulatory protein SWI6; AltName: Full=Cell-cycle box factor subunit SWI6; AltName: Full=MBF subunit P90; AltName: Full=Trans-acting activator of HO end	KilA-N domain
OSIN7609	0	0	0	3.833	2.466	9.163	11.74	6.222	14.689	28.269	19.971								IBR domain	GO:0008270(molecular_function:zinc ion binding)	ibr finger domain containing protein [Ophiocordyceps sinensis CO18]	_	IBR
OSIN3366	4.81	2.156	2.564	14.39	24.22	14.484	14.169	14.988	24.052	12.502	21.591	COG2319(R:General function prediction only )	COG2319(repeat-containing protein)						WD domain, G-beta repeat	GO:0019013(cellular_component:viral nucleocapsid); GO:0030529(cellular_component:intracellular ribonucleoprotein complex)	small nucleolar ribonucleoprotein complex subunit [Ophiocordyceps sinensis CO18]	RecName: Full=Probable U3 small nucleolar RNA-associated protein 7; Short=U3 snoRNA-associated protein 7; AltName: Full=U three protein 7 [Schizosaccharomyces pombe	BING4CT
OSIN4202	7.908	10.087	6.986	62.496	9.143	94.576	426.337	433.074	276.545	89.227	67.441								Helix-loop-helix DNA-binding domain	GO:0046983(molecular_function:protein dimerization activity)	bHLH family transcription factor [Ophiocordyceps sinensis CO18]	RecName: Full=Transcription elongation factor SPT5; AltName: Full=Chromatin elongation factor SPT5 [Ustilago maydis 521]	Helix-loop-helix DNA-binding domain
OSIN0170	7	3.691	6.282	13.099	23.106	13.102	9.443	9.871	10.015	4.578	5.098	COG1161(R:General function prediction only )	COG1161(Required for a late step of 50S ribosomal subunit assembly. Has GTPase activity (By similarity))						50S ribosome-binding GTPase		hypothetical protein S40285_01007 [Stachybotrys chlorohalonata IBT 40285]	RecName: Full=GTPase grn1; AltName: Full=GTPase in ribosomal export from the nucleolus protein 1; AltName: Full=Nuclear GTP-binding protein grn1 [Schizosaccharomyce	GNL3L/Grn1 putative GTPase
OSIN7520	2.993	0.63	0.912	12.834	15.025	15.933	29.473	17.161	46.484	4.108	2.318			NOG114305(T:Signal transduction mechanisms )	NOG114305(REC)				60S ribosome biogenesis protein Rrp14		hypothetical protein S7711_02177 [Stachybotrys chartarum IBT 7711]	RecName: Full=Ribosomal RNA-processing protein 14; AltName: Full=Ribosome biogenesis protein RRP14 [Saccharomyces cerevisiae S288c]	Surfeit locus protein 6
OSIN3744	10.563	15.171	15.589	77.204	11.991	98.944	47.94	332.488	125.029	11.71	16.77	COG4362(E:Amino acid transport and metabolism); COG4362(P:Inorganic ion transport and metabolism)	COG4362(nitric oxide synthase); COG4362(nitric oxide synthase)						Nitric oxide synthase, oxygenase domain	GO:0004517(molecular_function:nitric-oxide synthase activity); GO:0006809(biological_process:nitric oxide biosynthetic process); GO:0055114(biological_process:oxidation-reduction process); GO:0010181(molecular_function:FMN binding)	nitric oxide synthase [Ophiocordyceps sinensis CO18]	RecName: Full=Nitric oxide synthase-like protein [Bombyx mori]	nitric oxide synthase
OSIN0693	38.934	42.595	35.774	119.486	159.076	113.69	135.232	99.382	151.936	84.482	108.9					K15414	C1QBP		Mitochondrial glycoprotein	GO:0005759(cellular_component:mitochondrial matrix)	glycoprotein suaprga1 [Ophiocordyceps sinensis CO18]	_	Mitochondrial glycoprotein
OSIN0907	3.203	2.603	2.852	6.713	7.389	7.782	5.949	6.04	7.151	7.727	12.934								NA	GO:0032259(biological_process:methylation); GO:0006396(biological_process:RNA processing)	tRNA methyltransferase [Metarhizium acridum CQMa 102]	RecName: Full=tRNA (guanine-N(7)-)-methyltransferase non-catalytic subunit TRM82; AltName: Full=Transfer RNA methyltransferase 82	WD40
OSIN3455	16.154	12.172	11.155	31.661	39.091	31.477	32.067	36.759	42.419	34.16	32.32	COG0553(L:Replication, recombination and repair )	COG0553(helicase)						SLIDE	GO:0005634(cellular_component:nucleus); GO:0043044(biological_process:ATP-dependent chromatin remodeling); GO:0004386(molecular_function:helicase activity); GO:0031491(molecular_function:nucleosome binding); GO:0000785(cellular_component:chromatin); GO:0008152(biological_process:metabolic process); GO:0003677(molecular_function:DNA binding); GO:0005524(molecular_function:ATP binding)	chromatin remodelling complex ATPase chain ISW1 [Ophiocordyceps sinensis CO18]	RecName: Full=ISWI chromatin-remodeling complex ATPase ISW1 [Saccharomyces cerevisiae S288c]	HAND
OSIN7722	10.261	12.761	5.924	45.998	25.912	30.524	53.679	49.736	61.747	34.348	28.556	COG0510(M:Cell wall/membrane/envelope biogenesis )	COG0510(choline kinase)			K00894	ETNK, EKI	map00564(Glycerophospholipid metabolism)	Choline/ethanolamine kinase	GO:0016310(biological_process:phosphorylation); GO:0016301(molecular_function:kinase activity)	Protein kinase-like domain protein [Ophiocordyceps sinensis CO18]	RecName: Full=Probable ethanolamine kinase [Nematostella vectensis]	Choline/ethanolamine kinase
OSIN0866	6.464	2.013	6.755	34.944	37.46	27.129	17.846	28.147	25.467	7.122	18.288	COG5225(J:Translation, ribosomal structure and biogenesis )	COG5225(ribosome biogenesis)						Ribosome biogenesis regulatory protein (RRS1)	GO:0005634(cellular_component:nucleus); GO:0042254(biological_process:ribosome biogenesis)	Ribosomal biogenesis regulatory protein [Ophiocordyceps sinensis CO18]	RecName: Full=Ribosome biogenesis regulatory protein homolog [Schizosaccharomyces pombe 972h-]	Ribosome biogenesis regulatory protein (RRS1)
OSIN5469	13.894	9.68	8.256	24.82	25.531	19.483	29.753	12.615	24.481	13.274	16.842								WD domain, G-beta repeat		WD domain-containing protein [Beauveria bassiana ARSEF 2860]	_	WD domain, G-beta repeat
OSIN6187	9.271	7.911	7.795	24.164	26.707	18.734	30.303	26.824	40.01	13.691	10.955	COG5108(K:Transcription )	COG5108(DNA-dependent RNA polymerase catalyzes the transcription of DNA into RNA using the four ribonucleoside triphosphates as substrates (By similarity))						DNA-directed RNA polymerase N-terminal	GO:0005730(cellular_component:nucleolus); GO:0006206(biological_process:pyrimidine nucleobase metabolic process); GO:0006351(biological_process:transcription, DNA-templated); GO:0003677(molecular_function:DNA binding); GO:0003899(molecular_function:DNA-directed RNA polymerase activity); GO:0006144(biological_process:purine nucleobase metabolic process)	DNA-directed RNA polymerase [Ophiocordyceps sinensis CO18]	RecName: Full=DNA-directed RNA polymerase, mitochondrial; Flags: Precursor [Neurospora crassa OR74A]	DNA-dependent RNA polymerase catalyzes the transcription of DNA into RNA using the four ribonucleoside triphosphates as substrates (By similarity)
OSIN1276	6.079	3.406	3.083	24.291	24.127	16.993	15.409	18.257	20.957	9.614	12.524	COG0513(L:Replication, recombination and repair )	COG0513(atp-dependent rna helicase)						Helicase conserved C-terminal domain	GO:0003676(molecular_function:nucleic acid binding); GO:0008026(molecular_function:ATP-dependent helicase activity); GO:0006200(biological_process:obsolete ATP catabolic process); GO:0005524(molecular_function:ATP binding)	Helicase [Ophiocordyceps sinensis CO18]	RecName: Full=ATP-dependent RNA helicase dbp6	Type III restriction enzyme, res subunit
OSIN5303	138.663	90.936	115.532	354.401	404.393	282.065	552.458	361.006	639.919	340.161	357.143	COG5019(D:Cell cycle control, cell division, chromosome partitioning); COG5019(Z:Cytoskeleton)	COG5019(Cell division control protein); COG5019(Cell division control protein)						Septin	GO:0031105(cellular_component:septin complex); GO:0007049(biological_process:cell cycle); GO:0000144(cellular_component:cellular bud neck septin ring); GO:0032160(cellular_component:septin filament array); GO:0003924(molecular_function:GTPase activity); GO:0005545(molecular_function:1-phosphatidylinositol binding); GO:0000921(biological_process:septin ring assembly); GO:0032947(molecular_function…	cell division control protein 12 [Ophiocordyceps sinensis CO18]	RecName: Full=Septin homolog spn4 [Schizosaccharomyces pombe 972h-]	Protein of unknown function, DUF258
OSIN7311	3.331	3.518	2.806	8.355	6.708	7.101	6.001	7.299	8.472	6.528	6.575	COG5117(J:Translation, ribosomal structure and biogenesis); COG5117(U:Intracellular trafficking, secretion, and vesicular transport)	COG5117(nucleolar complex associated 3 homolog (S. cerevisiae)); COG5117(nucleolar complex associated 3 homolog (S. cerevisiae))						CBF/Mak21 family		nuclear export protein Noc3 [Ophiocordyceps sinensis CO18]	RecName: Full=Nucleolar complex protein 3 homolog; Short=NOC3 protein homolog; AltName: Full=NOC3-like protein; AltName: Full=Nucleolar complex-associated protein	Nucleolar complex-associated protein
OSIN7310	35.277	22.025	23.799	57.646	62.444	56.076	44.113	59.58	57.057	27.539	27.181	COG2136(A:RNA processing and modification); COG2136(J:Translation, ribosomal structure and biogenesis)	COG2136(u3 small nucleolar ribonucleoprotein); COG2136(u3 small nucleolar ribonucleoprotein)						Brix domain		Brix domain containing protein [Ophiocordyceps sinensis CO18]	RecName: Full=Ribosome production factor 1; AltName: Full=Ribosome biogenesis protein RPF1 [Saccharomyces cerevisiae S288c]	Brix
OSIN2797	35.219	12.385	20.912	100.531	147.59	85.423	92.603	63.737	117.389	42.408	62.517	COG0513(L:Replication, recombination and repair )	COG0513(atp-dependent rna helicase)						Helicase conserved C-terminal domain	GO:0003676(molecular_function:nucleic acid binding); GO:0008026(molecular_function:ATP-dependent helicase activity); GO:0006200(biological_process:obsolete ATP catabolic process); GO:0005524(molecular_function:ATP binding)	ATP-dependent RNA helicase [Ophiocordyceps sinensis CO18]	RecName: Full=ATP-dependent RNA helicase mss116, mitochondrial; Flags: Precursor	DEAD/DEAH box helicase
OSIN7612	11.472	6.487	11.64	32.349	13.096	32.304	5.119	35.627	8.626	5.308	11.15	COG1075(R:General function prediction only )	COG1075(Triacylglycerol lipase)			K01074	PPT	map00062(Fatty acid elongation)	Palmitoyl protein thioesterase		hypothetical protein S40288_01608 [Stachybotrys chartarum IBT 40288]	RecName: Full=Palmitoyl-protein thioesterase 1; Short=PPT-1; AltName: Full=Palmitoyl-protein hydrolase 1; Flags: Precursor [Caenorhabditis elegans]	to palmitoyl-protein thioesterase precursor
OSIN5762	2.562	2.156	0.45	8.185	4.737	8.803	7.268	11.483	12.442	3.931	19.458								Mitochondrial carrier protein	GO:0016021(cellular_component:integral component of membrane); GO:0055085(biological_process:transmembrane transport)	hypothetical protein TRIVIDRAFT_215453 [Trichoderma virens Gv29-8]	RecName: Full=Mitochondrial substrate carrier family protein L [Dictyostelium discoideum]	Mitochondrial carrier protein
OSIN6685	703.949	461.798	548.11	1382.72	1014.18	1817.78	3033.83	1079.36	4210.63	73.523	0								NA		proline rich protein 5MeD [Ophiocordyceps sinensis CO18]	_	Inherit from euNOG: Notch ligand involved in the mediation of Notch signaling (By similarity)
OSIN1486	13.51	13.656	12.529	41.043	54.095	36.982	12.823	14.354	12.536	38.811	21.253								Ankyrin repeats (3 copies)		ankyrin repeat containing protein YAR1 [Ophiocordyceps sinensis CO18]	RecName: Full=Ankyrin repeat-containing protein YAR1 [Saccharomyces cerevisiae S288c]	Ankyrin repeat
OSIN0112	12.136	6.955	7.079	30.253	37.801	26.419	25.411	35.935	46.913	17.758	10.842								CPL (NUC119) domain	GO:0003723(molecular_function:RNA binding)	pumilio domain-containing protein [Ophiocordyceps sinensis CO18]	_	CPL (NUC119) domain
OSIN4002	0.85	0.854	0.358	4.5	5.335	4.397	1.214	1.974	2.83	7.622	4.318	COG1241(L:Replication, recombination and repair )	COG1241(dna replication licensing factor)			K02212	MCM4, CDC54	map04111(Cell cycle - yeast); map04113(Meiosis - yeast); map03030(DNA replication)	MCM2/3/5 family	GO:0042555(cellular_component:MCM complex); GO:0032508(biological_process:DNA duplex unwinding); GO:0006270(biological_process:DNA replication initiation); GO:0005657(cellular_component:replication fork); GO:0005524(molecular_function:ATP binding); GO:0003677(molecular_function:DNA binding); GO:0003678(molecular_function:DNA helicase activity); GO:0051301(biological_process:cell division)	cell division control protein 54 [Metarhizium anisopliae]	RecName: Full=DNA replication licensing factor mcm4; AltName: Full=Cell division control protein 21; AltName: Full=Minichromosome maintenance protein 4 [Schizosaccha	MCM
OSIN5851	12.834	6.386	0.612	555.718	331.361	517.489	178.306	322.544	259.756	1399.57	2062.67								NA		hypothetical protein OCS_01846 [Ophiocordyceps sinensis CO18]	_
OSIN6557	2.481	1.251	1.293	9.932	9.804	2.432	5.154	7.046	8.875	15.85	12.77	COG2123(J:Translation, ribosomal structure and biogenesis )	COG2123(Exosome complex)			K12586	RRP43, EXOSC8, OIP2	map03018(RNA degradation)	3' exoribonuclease family, domain 1		3' exoribonuclease family protein [Ophiocordyceps sinensis CO18]	_	3' exoribonuclease family, domain 1
OSIN7780	22.92	16.351	18.822	42.377	60.906	36.078	47.73	38.081	54.913	37.997	28.474	COG0026(F:Nucleotide transport and metabolism ); COG0041(F:Nucleotide transport and metabolism )	COG0026(phosphoribosylaminoimidazole carboxylase atpase subunit); COG0041(Catalyzes the conversion of N5-carboxyaminoimidazole ribonucleotide (N5-CAIR) to 4-carboxy-5-aminoimidazole ribonucleotide (CAIR) (By similarity))			K11808	ADE2	map00230(Purine metabolism)	ATP-grasp domain	GO:0009320(cellular_component:phosphoribosylaminoimidazole carboxylase complex); GO:0004638(molecular_function:phosphoribosylaminoimidazole carboxylase activity); GO:0006189(biological_process:'de novo' IMP biosynthetic process); GO:0046872(molecular_function:metal ion binding); GO:0006144(biological_process:purine nucleobase metabolic process); GO:0005524(molecular_function:ATP binding)	phosphoribosylaminoimidazole carboxylase [Ophiocordyceps sinensis CO18]	RecName: Full=Phosphoribosylaminoimidazole carboxylase; AltName: Full=AIR carboxylase; Short=AIRC [Candida glabrata CBS 138]	AIRC
OSIN0879	0	0	0	13.088	16.573	2.169	0	0	0	3.149	0	COG0299(F:Nucleotide transport and metabolism )	COG0299(phosphoribosylglycinamide formyltransferase)			K00601	E2.1.2.2	map00230(Purine metabolism); map00670(One carbon pool by folate)	Formyl transferase	GO:0004644(molecular_function:phosphoribosylglycinamide formyltransferase activity); GO:0009256(biological_process:10-formyltetrahydrofolate metabolic process); GO:0006189(biological_process:'de novo' IMP biosynthetic process); GO:0006144(biological_process:purine nucleobase metabolic process)	phosphoribosylglycinamide formyltransferase [Ophiocordyceps sinensis CO18]	RecName: Full=Phosphoribosylglycinamide formyltransferase; AltName: Full=5'-phosphoribosylglycinamide transformylase; AltName: Full=GAR transformylase; Short=GART [	Formyl transferase
OSIN4666	3.377	2.695	3.279	8.249	9.969	6.507	11.688	7.29	13.188	4.744	2.349			NOG122450(S:Function unknown )	NOG122450()				NA		hypothetical protein UV8b_132 [Villosiclava virens]	_	0
OSIN1591	6.732	3.976	3.845	19.653	28.441	24.074	14.789	19.19	22.672	16.486	16.36	COG5048(R:General function prediction only )	COG5048(Zinc finger protein)						Zinc finger, C2H2 type	GO:0046872(molecular_function:metal ion binding); GO:0003676(molecular_function:nucleic acid binding)	zinc finger domain-containing protein [Ophiocordyceps sinensis CO18]	RecName: Full=Zinc finger protein 567	Zinc finger, C2H2 type
OSIN0901	3.191	0.295	1.686	14.348	18.771	14.104	14.702	15.35	21.24	2.899	1.949								Nop14-like family	GO:0032040(cellular_component:small-subunit processome)	nucleolar protein [Ophiocordyceps sinensis CO18]	RecName: Full=Probable nucleolar complex protein 14 [Yarrowia lipolytica CLIB122]	Nop14-like family
OSIN1577	3.482	1.82	2.09	10.515	11.971	8.151	10.814	10.297	14.131	4.244	3.18								Urb2/Npa2 family		Nucleolar 27S pre-rRNA processing protein [Ophiocordyceps sinensis CO18]	_	Urb2/Npa2 family
OSIN7720	4.228	2.471	3.152	11.298	8.689	7.509	5.765	11.049	6.757	4.046	0	COG0584(C:Energy production and conversion )	COG0584(glycerophosphoryl diester phosphodiesterase)			K01126	E3.1.4.46, glpQ, ugpQ	map00564(Glycerophospholipid metabolism)	Glycerophosphoryl diester phosphodiesterase family	GO:0009395(biological_process:phospholipid catabolic process); GO:0046486(biological_process:glycerolipid metabolic process); GO:0006071(biological_process:glycerol metabolic process); GO:0008889(molecular_function:glycerophosphodiester phosphodiesterase activity)	glycerophosphoryl diester phosphodiesterase family protein [Ophiocordyceps sinensis CO18]	_	to glycerophosphoryl diester phosphodiesterase family
OSIN6450	0.373	0.386	0	25.678	21.114	13.56	19.611	7.607	20.477	0	0.513	COG0564(J:Translation, ribosomal structure and biogenesis )	COG0564(Pseudouridine synthase)						RNA pseudouridylate synthase	GO:0001522(biological_process:pseudouridine synthesis); GO:0003723(molecular_function:RNA binding); GO:0009982(molecular_function:pseudouridine synthase activity)	pseudouridylate synthase [Fusarium oxysporum Fo47]	RecName: Full=tRNA pseudouridine(32) synthase, mitochondrial; AltName: Full=tRNA pseudouridine synthase 9; AltName: Full=tRNA pseudouridylate synthase 9; AltName: Fu	to DRAP deaminase Rib2
OSIN4332	20.393	17.012	18.141	38.586	47.903	41.71	19.13	16.564	31.95	18.707	11.744	COG0076(E:Amino acid transport and metabolism )	COG0076(decarboxylase)			K01593	DDC	map00340(Histidine metabolism); map00360(Phenylalanine metabolism); map00380(Tryptophan metabolism); map00350(Tyrosine metabolism)	Pyridoxal-dependent decarboxylase conserved domain	GO:0006520(biological_process:cellular amino acid metabolic process); GO:0016831(molecular_function:carboxy-lyase activity); GO:0030170(molecular_function:pyridoxal phosphate binding)	hypothetical protein TRIVIDRAFT_213400 [Trichoderma virens Gv29-8]	RecName: Full=Histidine decarboxylase; Short=HDC [Mus musculus]	Pyridoxal-dependent decarboxylase conserved domain
OSIN6031	6.545	2.898	4.169	15.153	15.964	14.26	7.582	8.884	6.817	9.489	12.185								NA		hypothetical protein OCS_05292 [Ophiocordyceps sinensis CO18]	_	0
OSIN7501	1.933	0.925	1.074	22.777	15.397	8.715	1.738	29.17	2.006	2.596	15.847								Beta-ketoacyl synthase, C-terminal domain	GO:0016491(molecular_function:oxidoreductase activity); GO:0008270(molecular_function:zinc ion binding); GO:0055114(biological_process:oxidation-reduction process); GO:0016747(molecular_function:transferase activity, transferring acyl groups other than amino-acyl groups)	Beta-ketoacyl synthase [Ophiocordyceps sinensis CO18]	RecName: Full=Phthioceranic/hydroxyphthioceranic acid synthase; AltName: Full=Polyketide synthase pks2 [Mycobacterium bovis AF2122/97]	PKS_ER
OSIN2775	38.457	17.388	17.171	66.89	103.825	64.5	58.562	69.714	80.877	30.302	40.485	COG1084(R:General function prediction only )	COG1084(Involved in the biogenesis of the 60S ribosomal subunit (By similarity))			K06943	NOG1	map03008(Ribosome biogenesis in eukaryotes)	Nucleolar GTP-binding protein 1 (NOG1)	GO:0005525(molecular_function:GTP binding); GO:0042254(biological_process:ribosome biogenesis); GO:0005730(cellular_component:nucleolus)	nucleolar GTP-binding protein [Ophiocordyceps sinensis CO18]	RecName: Full=Nucleolar GTP-binding protein 1 [Ashbya gossypii ATCC 10895]	Involved in the biogenesis of the 60S ribosomal subunit (By similarity)
OSIN3153	22	17.744	17.275	49.757	44.952	39.356	51.87	42.745	56.534	43.534	29.93	COG5539(O:Posttranslational modification, protein turnover, chaperones )	COG5539(otu domain-containing protein)			K13719	OTU1, YOD1	map04141(Protein processing in endoplasmic reticulum)	OTU-like cysteine protease	GO:0003887(molecular_function:DNA-directed DNA polymerase activity); GO:0042575(cellular_component:DNA polymerase complex); GO:0006261(biological_process:DNA-dependent DNA replication); GO:0003676(molecular_function:nucleic acid binding); GO:0000166(molecular_function:nucleotide binding)	Ovarian tumor, otubain [Ophiocordyceps sinensis CO18]	RecName: Full=Ubiquitin thioesterase OTU1 [Xenopus laevis]	OTU-like cysteine protease
OSIN0446	8.677	12.05	3.915	73.561	73.836	107.844	35.334	52.145	60.872	214.553	157.827								Fungal Zn(2)-Cys(6) binuclear cluster domain	GO:0005634(cellular_component:nucleus); GO:0006357(biological_process:regulation of transcription from RNA polymerase II promoter); GO:0008270(molecular_function:zinc ion binding); GO:0000981(molecular_function:RNA polymerase II transcription factor activity, sequence-specific DNA binding)	N-terminal fungal transcription regulatory domain-containing protein [Ophiocordyceps sinensis CO18]	_	0
OSIN3618	4.367	5.745	5.531	22.936	13.312	16.682	77.797	73.527	93.311	112	139.241								Zinc-binding dehydrogenase	GO:0008270(molecular_function:zinc ion binding); GO:0055114(biological_process:oxidation-reduction process); GO:0016491(molecular_function:oxidoreductase activity)	Alcohol dehydrogenase superfamily, zinc-type [Ophiocordyceps sinensis CO18]	RecName: Full=Alcohol dehydrogenase; Short=ADH	Alcohol dehydrogenase GroES-like domain
OSIN7925	19.496	18.181	17.263	44.336	55.55	31.428	17.899	17.451	17.407	27.32	19.324					K15305	VAC14, TAX1BP2		Vacuolar 14 Fab1-binding region	GO:0070772(cellular_component:PAS complex); GO:0043550(biological_process:regulation of lipid kinase activity)	Armadillo-type fold domain containing protein [Ophiocordyceps sinensis CO18]	RecName: Full=Protein VAC14 homolog [Schizosaccharomyces pombe 972h-]	Pfam:DUF3434
OSIN5866	0.722	0.356	0.531	3.516	5.831	1.809	0.384	1.132	0.163	0.177	0.656	COG1028(I:Lipid transport and metabolism); COG1028(Q:Secondary metabolites biosynthesis, transport and catabolism)	COG1028(short-chain dehydrogenase reductase); COG1028(short-chain dehydrogenase reductase)						short chain dehydrogenase	GO:0055114(biological_process:oxidation-reduction process); GO:0016491(molecular_function:oxidoreductase activity)	short-chain dehydrogenase [Ophiocordyceps sinensis CO18]	RecName: Full=Short-chain dehydrogenase TIC 32, chloroplastic; AltName: Full=Translocon at the inner envelope membrane of chloroplasts 32; Short=AtTIC32 [Arabidop	short chain dehydrogenase
OSIN5717	9.294	6.691	9.169	21.781	18.018	19.814	6.883	13.177	8.103	8.008	19.109								NA		hypothetical protein OCS_04771 [Ophiocordyceps sinensis CO18]	_	Inherit from ascNOG: Conserved hypothetical protein
OSIN7694	57.371	33.556	36.143	106.027	132.379	108.982	109.646	148.222	169.266	71	70.364	COG1161(R:General function prediction only )	COG1161(Required for a late step of 50S ribosomal subunit assembly. Has GTPase activity (By similarity))			K14537	NUG2, GNL2	map03008(Ribosome biogenesis in eukaryotes)	NGP1NT (NUC091) domain	GO:0005654(cellular_component:nucleoplasm); GO:0030687(cellular_component:preribosome, large subunit precursor); GO:0005525(molecular_function:GTP binding); GO:0000055(biological_process:ribosomal large subunit export from nucleus); GO:0005730(cellular_component:nucleolus)	GTP-binding protein [Ophiocordyceps sinensis CO18]	RecName: Full=Nucleolar GTP-binding protein 2 [Ashbya gossypii ATCC 10895]	NGP1NT (NUC091) domain
OSIN2177	0.932	0.142	0.231	2.478	6.254	1.858	0.087	0.697	0	4.901	21.807								Conserved hypothetical protein (DUF2461)		hypothetical protein OCS_00244 [Ophiocordyceps sinensis CO18]	RecName: Full=Nucleolin	Conserved hypothetical protein (DUF2461)
OSIN3286	7.989	5.735	5.208	15.64	20.154	16.322	18.729	19.471	31.006	19.478	24.094	COG5191(R:General function prediction only )	COG5191(UTP6, small subunit (SSU) processome component, homolog (yeast))			K14557	UTP6	map03008(Ribosome biogenesis in eukaryotes)	U3 small nucleolar RNA-associated protein 6	GO:0005634(cellular_component:nucleus); GO:0006396(biological_process:RNA processing)	related to UTP6-U3 snoRNP protein [Claviceps purpurea 20.1]	_	U3 small nucleolar RNA-associated protein 6
OSIN6280	0	0	0.231	89.699	35.541	54.851	288.572	0.254	199.406	0	37.48								NA	GO:0003824(molecular_function:catalytic activity); GO:0008152(biological_process:metabolic process)	hypothetical protein OCS_01791 [Ophiocordyceps sinensis CO18]	_
OSIN7134	6.976	7.25	9.353	17.376	20.288	16.876	9.006	11.492	7.829	4.223	0								NA	GO:0016758(molecular_function:transferase activity, transferring hexosyl groups); GO:0008152(biological_process:metabolic process)	UDP-glucuronosyl/UDP-glucosyltransferase [Ophiocordyceps sinensis CO18]	_	Inherit from ascNOG: UDP-glucoronosyl and UDP-glucosyl transferase
OSIN6442	3.168	3.559	1.824	9.932	7.781	8.803	7.932	7.182	8.3	12.325	0	COG1241(L:Replication, recombination and repair )	COG1241(dna replication licensing factor)			K02540	MCM2	map04111(Cell cycle - yeast); map04113(Meiosis - yeast); map03030(DNA replication)	Mini-chromosome maintenance protein 2	GO:0042555(cellular_component:MCM complex); GO:0005634(cellular_component:nucleus); GO:0006270(biological_process:DNA replication initiation); GO:0005657(cellular_component:replication fork); GO:0003677(molecular_function:DNA binding); GO:0003678(molecular_function:DNA helicase activity); GO:0032508(biological_process:DNA duplex unwinding); GO:0005524(molecular_function:ATP binding)	DNA replication licensing factor mcm2 [Metarhizium anisopliae]	RecName: Full=DNA replication licensing factor mcm2; AltName: Full=Minichromosome maintenance protein 2	Mini-chromosome maintenance protein 2
OSIN4420	7.64	5.105	4.146	12.887	13.632	11.186	6.255	11.347	6.054	24.723	17.837								NA		PAK domain-containing protein [Ophiocordyceps sinensis CO18]	_	0
OSIN7184	20.952	15.944	17.644	78.231	22.775	63.411	55.006	51.874	48.122	77.736	103.3			NOG126474(R:General function prediction only )	NOG126474(TRAF-type zinc finger)				Fungal specific transcription factor domain	GO:0005634(cellular_component:nucleus); GO:0006357(biological_process:regulation of transcription from RNA polymerase II promoter); GO:0008270(molecular_function:zinc ion binding); GO:0000981(molecular_function:RNA polymerase II transcription factor activity, sequence-specific DNA binding)	acriflavine sensitivity control protein [Ophiocordyceps sinensis CO18]	RecName: Full=Acriflavine sensitivity control protein acr-2	Pfam:DUF3468
OSIN6180	4.146	1.322	1.674	9.181	15.531	9.533	13.592	13.014	18.35	4.056	4.4	COG0513(L:Replication, recombination and repair )	COG0513(atp-dependent rna helicase)						Helicase conserved C-terminal domain		hypothetical protein S7711_02764 [Stachybotrys chartarum IBT 7711]	RecName: Full=ATP-dependent RNA helicase DBP4 [Fusarium graminearum PH-1]	ATP-dependent RNA helicase dbp-4
OSIN5849	45.212	55.001	46.675	158.696	164.205	111.307	124.112	119.831	175.569	316.314	635.861								NA		hypothetical protein OCS_01848 [Ophiocordyceps sinensis CO18]	_
OSIN0744	0	0	0	4.945	3.612	3.521	4.446	8.794	3.087	5.047	19.212			NOG252633(N:Cell motility)	NOG252633(Protein involved in regulation of chemotaxis)				NA		hypothetical protein OCS_04145 [Ophiocordyceps sinensis CO18]	_	0
OSIN6244	6.475	3.539	4.711	16.318	21.898	13.793	15.348	14.354	17.836	6.882	7.129					K14550	UTP10, HEATR1	map03008(Ribosome biogenesis in eukaryotes)	U3 small nucleolar RNA-associated protein 10		U3 small nucleolar RNA-associated protein [Ophiocordyceps sinensis CO18]	RecName: Full=U3 small nucleolar RNA-associated protein 10	U3 small nucleolar RNA-associated protein 10
OSIN4898	2.807	1.21	1.57	12.516	15.861	9.601	15.654	15.613	27.285	6.663	6.483					K14552	NAN1, UTP17, WDR75	map03008(Ribosome biogenesis in eukaryotes)	WD domain, G-beta repeat		WD repeat-containing protein 75 [Ophiocordyceps sinensis CO18]	_	WD domain, G-beta repeat
OSIN2920	3.145	0.641	0.855	11.468	14.468	12.752	16.658	12.135	21.085	26.225	99.853	COG0513(L:Replication, recombination and repair )	COG0513(atp-dependent rna helicase)						DBP10CT (NUC160) domain	GO:0005634(cellular_component:nucleus); GO:0008026(molecular_function:ATP-dependent helicase activity); GO:0003723(molecular_function:RNA binding); GO:0005524(molecular_function:ATP binding); GO:0006200(biological_process:obsolete ATP catabolic process)	ATP-dependent RNA helicase dbp10 [Ophiocordyceps sinensis CO18]	RecName: Full=ATP-dependent RNA helicase DBP10 [Fusarium graminearum PH-1]	ATP-binding RNA helicase involved in the biogenesis of 60S ribosomal subunits and is required for the normal formation of 25S and 5.8S rRNAs (By similarity)
OSIN2438	5.229	5.684	7.587	31.375	20.195	18.384	15.837	20.63	10.796	2.044	0								Complex 1 protein (LYR family)		hypothetical protein OCS_06224 [Ophiocordyceps sinensis CO18]	_	Pfam:DUF1763
OSIN4924	123.418	94.769	97.83	235.922	287.039	198.899	351.134	308.009	369.033	196.107	195.768	COG0443(O:Posttranslational modification, protein turnover, chaperones )	COG0443(heat shock protein 70)			K03283	HSPA1_8	map04213(Longevity regulating pathway - multiple species); map04144(Endocytosis); map04141(Protein processing in endoplasmic reticulum); map03040(Spliceosome)	Hsp70 protein	GO:0006950(biological_process:response to stress); GO:0005524(molecular_function:ATP binding)	hsp70 family protein [Ophiocordyceps sinensis CO18]	RecName: Full=Heat shock protein SSB1 [Candida albicans WO-1]	MreB/Mbl protein
OSIN2185	42.847	293.267	172.657	0.233	2.064	1.177	0.393	1.576	0.583	8.613	37.274	COG3485(Q:Secondary metabolites biosynthesis, transport and catabolism )	COG3485(protocatechuate 3,4-dioxygenase)			K03381	catA		Catechol dioxygenase N terminus		Catechol 1,2-dioxygenase-like protein [Acremonium chrysogenum ATCC 11550]	RecName: Full=Catechol 1,2-dioxygenase [Candida albicans SC5314]	Catechol dioxygenase N terminus
OSIN4375	213.143	219.637	209.47	91.044	80.41	97.251	96.674	276.403	82.755	117.537	180.792								NA		hypothetical protein OCS_02093 [Ophiocordyceps sinensis CO18]	_
OSIN0065	36.57	77.432	72.703	17.62	22.115	22.042	19.777	17.66	14.929	27.215	16.965					K08773	RALBP1		RhoGAP domain	GO:0043547(biological_process:positive regulation of GTPase activity); GO:0035091(molecular_function:phosphatidylinositol binding); GO:0005096(molecular_function:GTPase activator activity); GO:0005622(cellular_component:intracellular); GO:0006351(biological_process:transcription, DNA-templated); GO:0007165(biological_process:signal transduction)	RhoGAP domain protein [Ophiocordyceps sinensis CO18]	RecName: Full=Probable Rho-type GTPase-activating protein 2 [Schizosaccharomyces pombe 972h-]	RhoGAP
OSIN5990	43.383	51.594	54.827	21.792	21.991	25.923	13.339	15.459	12.331	41.772	27.202								NA		protein EFR3 [Ophiocordyceps sinensis CO18]	RecName: Full=Protein EFR3 [Fusarium graminearum PH-1]	Inherit from KOG: EFR3 homolog
OSIN6322	136.229	150.177	201.687	37.58	76.943	38.266	93.949	127.484	68.024	28.07	21.202								Life-span regulatory factor		hypothetical protein MAC_03721 [Metarhizium acridum CQMa 102]	_	0
OSIN4920	148.772	203.51	286.826	60.198	44.694	35.825	93.503	49.057	51.38	86.203	39.818	COG0086(K:Transcription )	COG0086(DNA-dependent RNA polymerase catalyzes the transcription of DNA into RNA using the four ribonucleoside triphosphates as substrates (By similarity))			K03006	RPB1, POLR2A	map00240(Pyrimidine metabolism); map03020(RNA polymerase); map00230(Purine metabolism)	RNA polymerase Rpb1, domain 3	GO:0005730(cellular_component:nucleolus); GO:0006206(biological_process:pyrimidine nucleobase metabolic process); GO:0006366(biological_process:transcription from RNA polymerase II promoter); GO:0005665(cellular_component:DNA-directed RNA polymerase II, core complex); GO:0003677(molecular_function:DNA binding); GO:0003899(molecular_function:DNA-directed RNA polymerase activity); GO:0006144(biolog…	hypothetical protein TRIVIDRAFT_85034 [Trichoderma virens Gv29-8]	RecName: Full=DNA-directed RNA polymerase II subunit rpb1; Short=RNA polymerase II subunit 1; Short=RNA polymerase II subunit B1; AltName: Full=DNA-directed RNA polym	DNA-directed RNA polymerase
OSIN1877	5.031	8.908	6.617	1.631	0.929	2.062	1.38	3.206	3.001	7.226	6.595								Protein of unknown function (DUF3455)		malate dehydrogenase [Ophiocordyceps sinensis CO18]	_	Protein of unknown function (DUF3455)
OSIN3225	130.732	147.279	161.364	27.807	61.02	56.65	86.838	57.036	103.12	352.142	394.869					K00237	SDHD, SDH4	map00020(Citrate cycle (TCA cycle)); map00190(Oxidative phosphorylation)	CybS	GO:0005740(cellular_component:mitochondrial envelope); GO:0016021(cellular_component:integral component of membrane)	succinate dehydrogenase cytochrome b small subunit [Ophiocordyceps sinensis CO18]	RecName: Full=Succinate dehydrogenase [ubiquinone]	CybS
OSIN1977	171.425	141.869	296.676	89.487	98.903	109.789	39.37	54.971	41.793	20.563	8.083	COG0590(F:Nucleotide transport and metabolism); COG0590(J:Translation, ribosomal structure and biogenesis)	COG0590(deaminase); COG0590(deaminase)						Cytidine and deoxycytidylate deaminase zinc-binding region	GO:0016787(molecular_function:hydrolase activity); GO:0008270(molecular_function:zinc ion binding); GO:0008152(biological_process:metabolic process)	cytidine/deoxycytidylate deaminase family protein [Metarhizium anisopliae]	_	Cytidine and deoxycytidylate deaminase zinc-binding region
OSIN2580	65.803	87.164	79.55	35.325	40.731	42.391	26.075	31.633	22.938	47.1	35.777								Hamartin protein		hamartin [Metarhizium acridum CQMa 102]	_	Hamartin protein
OSIN6333	77.228	120.943	67.437	40.842	51.288	35.796	26.337	33.426	24.995	37.184	39.049	COG0011(S:Function unknown )	COG0011(conserved protein)						Domain of unknown function DUF77	GO:0006629(biological_process:lipid metabolic process); GO:0008081(molecular_function:phosphoric diester hydrolase activity)	cell wall biogenesis protein Ecm15, putative [Beauveria bassiana ARSEF 2860]	RecName: Full=UPF0045 protein ECM15 [Ashbya gossypii ATCC 10895]	Domain of unknown function DUF77
OSIN2188	122.661	187.597	169.897	72.682	94.909	78.711	172.226	138.007	232.848	582.994	633.44			NOG69921(S:Function unknown )	NOG69921()	K00416	QCR6, UQCRH	map00190(Oxidative phosphorylation)	Ubiquinol-cytochrome C reductase hinge protein	GO:1902600(biological_process:hydrogen ion transmembrane transport); GO:0045285(deleted:old GO); GO:0008121(molecular_function:ubiquinol-cytochrome-c reductase activity); GO:0006122(biological_process:mitochondrial electron transport, ubiquinol to cytochrome c); GO:0006118(biological_process:obsolete electron transport)	ubiquionol cytochrome C reductase hinge protein [Ophiocordyceps sinensis CO18]	RecName: Full=Cytochrome b-c1 complex subunit 6; AltName: Full=Complex III subunit 6; AltName: Full=Mitochondrial hinge protein; AltName: Full=Ubiquinol-cytochrome	Ubiquinol-cytochrome C reductase hinge protein
OSIN1563	52.735	80.422	66.005	36.161	28.988	29.959	67.315	45.697	52.598	15.276	17.191								Fungal Zn(2)-Cys(6) binuclear cluster domain		Zn(2)-Cys(6) zinc finger domain protein [Metarhizium robertsii]	_	Fungal specific transcription factor domain
OSIN2299	108.51	85.242	95.024	16.815	41.289	15.962	4.114	10.931	4.913	16.256	27.981								NA		mating-type switching protein swi10 [Ophiocordyceps sinensis CO18]	_	0
OSIN0570	12.636	10.118	12.206	4.278	4.706	5.369	5.407	5.035	9.312	2.503	3.2								NA		hypothetical protein OCS_03771 [Ophiocordyceps sinensis CO18]	_
OSIN4152	1136.08	1508.34	1571.36	310.298	83.609	67.914	720.858	316.513	341.105	422.225	145.703	COG0542(O:Posttranslational modification, protein turnover, chaperones )	COG0542(ATP-dependent CLP protease ATP-binding subunit)			K03695	clpB	map04213(Longevity regulating pathway - multiple species)	ATPase family associated with various cellular activities (AAA)	GO:0006950(biological_process:response to stress); GO:0008152(biological_process:metabolic process); GO:0005524(molecular_function:ATP binding); GO:0017111(molecular_function:nucleoside-triphosphatase activity)	heat shock protein 78 [Ophiocordyceps sinensis CO18]	RecName: Full=Heat shock protein 78, mitochondrial; Flags: Precursor [Schizosaccharomyces pombe 972h-]	ClpB_D2-small
OSIN5144	41.392	16.269	41.675	1.599	1.331	4.805	0.839	0.806	0.463	3.91	0.718								Eukaryotic aspartyl protease	GO:0006508(biological_process:proteolysis); GO:0004190(molecular_function:aspartic-type endopeptidase activity)	eukaryotic aspartyl protease [Ophiocordyceps sinensis CO18]	_	Eukaryotic aspartyl protease
OSIN0530	6855.58	7042.99	7925.98	4373.37	2996.99	2405.7	7361.87	4284.48	6307.89	2403.09	223.062	COG0326(O:Posttranslational modification, protein turnover, chaperones )	COG0326(Molecular chaperone. Has ATPase activity (By similarity))			K04079	HSP90A, htpG	map04141(Protein processing in endoplasmic reticulum)	Hsp90 protein	GO:0006950(biological_process:response to stress); GO:0006457(biological_process:protein folding); GO:0051082(molecular_function:unfolded protein binding); GO:0005524(molecular_function:ATP binding)	heat shock protein 90 [Ophiocordyceps sinensis CO18]	RecName: Full=Heat shock protein 90 homolog; AltName: Full=Suppressor of vegetative incompatibility MOD-E	heat shock protein 90
OSIN4026	54.575	57.98	80.716	31.29	26.8	26.477	2.219	4.537	2.264	23.858	48.609	COG0004(P:Inorganic ion transport and metabolism )	COG0004(ammonium Transporter)						Ammonium Transporter Family	GO:0016021(cellular_component:integral component of membrane); GO:0019740(biological_process:nitrogen utilization); GO:0008519(molecular_function:ammonium transmembrane transporter activity); GO:0072488(biological_process:ammonium transmembrane transport)	ammonium transporter [Metarhizium ammonium permease MepC [Metarhizium anisopliae]	RecName: Full=Ammonium transporter MEP3 [Saccharomyces cerevisiae S288c]	Ammonium Transporter Family
OSIN2175	1850.88	1827.67	3248.17	1032.64	959.296	573.984	3013.55	1460.58	1771.47	328.18	214.2	COG0443(O:Posttranslational modification, protein turnover, chaperones )	COG0443(heat shock protein 70)			K09490	HSPA5, BIP	map03060(Protein export); map04141(Protein processing in endoplasmic reticulum)	Hsp70 protein	GO:0005524(molecular_function:ATP binding)	molecular chaperone bip1 [Ophiocordyceps sinensis CO18]	RecName: Full=78 kDa glucose-regulated protein homolog; Short=GRP-78; AltName: Full=Immunoglobulin heavy chain-binding protein homolog; Short=BiP; Flags: Precursor	gr78_neucr 78 kda glucose-regulated protein homolog precursor (grp 78) (immunoglobulin heavy chain binding protein homolog) (bip)
OSIN5132	5.66	10.301	11.501	1.842	1.878	2.227	1.861	2.889	2.581	5.631	4.318								WD domain, G-beta repeat	GO:0003824(molecular_function:catalytic activity); GO:0009116(biological_process:nucleoside metabolic process)	hnwd1 [Ophiocordyceps sinensis CO18]	RecName: Full=Vegetative incompatibility protein HET-E-1	NACHT domain
OSIN3266	10.307	43.256	28.36	6.766	6.481	12.441	24.284	22.323	16.249	48.049	23.489								NA		LipA and NB-ARC domain protein [Metarhizium acridum CQMa 102]	RecName: Full=Protein SERAC1; AltName: Full=Serine active site-containing protein 1 [Mus musculus]	Inherit from KOG: serine active site containing 1
OSIN3810	7.687	8.44	10.196	5.146	4.675	6.974	60.955	8.268	89.606	3.368	2.636								Protein of unknown function (DUF3636)		DNA repair protein Rad26 [Ophiocordyceps sinensis CO18]	_	Protein of unknown function (DUF3636)
OSIN6335	647.429	706.785	923.943	307.259	194.534	183.686	632.43	402.881	434.793	244.052	92.273					K09554	CDC37		Cdc37 C terminal domain	GO:0019901(molecular_function:protein kinase binding); GO:0051301(biological_process:cell division)	Hsp90 co-chaperone Cdc37 [Ophiocordyceps sinensis CO18]	RecName: Full=Hsp90 co-chaperone Cdc37; AltName: Full=Cell division control protein 37; AltName: Full=Hsp90 chaperone protein kinase-targeting subunit [Schizosacch	cdc37 protein
OSIN2358	102.943	120.638	128.095	27.065	32.29	52.594	35.588	84.757	41.305	103.085	94.109			NOG223444(R:General function prediction only )	NOG223444()				F-box-like		F-box domain-containing protein [Colletotrichum graminicola M1.001]	_	0
OSIN0145	1441.64	4186.9	3814.27	1016.12	318.297	233.274	3634.09	1424.35	1960.77	1721.81	1150.43	COG0468(L:Replication, recombination and repair )	COG0468(Can catalyze the hydrolysis of ATP in the presence of single-stranded DNA, the ATP-dependent uptake of single-stranded DNA by duplex DNA, and the ATP-dependent hybridization of homologous single-stranded DNAs. It interacts with LexA causing its activation and leading to its autocatalytic cleavage (By similarity))			K04482	RAD51	map03440(Homologous recombination)	Rad51	GO:0006200(biological_process:obsolete ATP catabolic process); GO:0008094(molecular_function:DNA-dependent ATPase activity); GO:0003684(molecular_function:damaged DNA binding); GO:0005524(molecular_function:ATP binding); GO:0006281(biological_process:DNA repair)	DNA repair protein RAD51 [Ophiocordyceps sinensis CO18]	RecName: Full=DNA repair protein rhp51; AltName: Full=RAD51 homolog [Schizosaccharomyces pombe 972h-]	Rad51
OSIN4376	392.464	405.933	416.85	212.584	179.808	187.294	113.795	329.391	76.444	135.066	96.981	COG0589(T:Signal transduction mechanisms )	COG0589(Universal stress protein)						Universal stress protein family	GO:0006950(biological_process:response to stress)	universal stress protein [Ophiocordyceps sinensis CO18]	RecName: Full=Universal stress protein A family protein C25B2.10 [Schizosaccharomyces pombe 972h-]	Universal stress protein family
OSIN1548	27.789	36.759	41.732	17.631	13.89	19.444	9.093	11.483	3.559	6.934	3.005								Inhibitor of growth proteins N-terminal histone-binding		hypothetical protein S40285_07727 [Stachybotrys chlorohalonata IBT 40285]	RecName: Full=Inhibitor of growth protein 1 [Homo sapiens]	PHD-finger
OSIN4437	115.3	200.653	173.188	48.603	59.544	58.849	72.94	60.522	48.516	34.973	32.772					K09880	mtnC, ENOPH1	map00270(Cysteine and methionine metabolism)	Haloacid dehalogenase-like hydrolase	GO:0005737(cellular_component:cytoplasm); GO:0019509(biological_process:L-methionine biosynthetic process from methylthioadenosine); GO:0043716(molecular_function:2-hydroxy-3-keto-5-methylthiopentenyl-1-phosphate phosphatase activity); GO:0043715(molecular_function:2,3-diketo-5-methylthiopentyl-1-phosphate enolase activity); GO:0016311(biological_process:dephosphorylation); GO:0005634(cellular_co…	enolase-phosphatase [Ophiocordyceps sinensis CO18]	RecName: Full=Enolase-phosphatase E1; AltName: Full=2,3-diketo-5-methylthio-1-phosphopentane phosphatase [Nectria haematococca mpVI 77-13-4]	Bifunctional enzyme that catalyzes the enolization of 2,3-diketo-5-methylthiopentyl-1-phosphate (DK-MTP-1-P) into the intermediate 2-hydroxy-3-keto-5-methylthiopentenyl-1-phosphate (HK-MTPenyl-1-P), which is then dephosphorylated to form the acireductone 1,2-dihydroxy-3-keto-5-methylthiopentene (DHK-MTPene) (By similarity)
OSIN3782	19.415	26.295	37.367	7.486	8.751	9.824	8.814	21.427	7.048	6.465	10.76								NA		hypothetical protein OCS_02454 [Ophiocordyceps sinensis CO18]	_	ZnF_C2H2
OSIN4491	3.191	3.569	8.36	0.392	0.268	0.029	0.114	0.254	0.189	0.271	0.564								NA		hypothetical protein OCS_04591 [Ophiocordyceps sinensis CO18]	_	Cerato-platanin
OSIN1142	136.299	76.07	107.53	63.131	32.104	42.575	91.162	63.828	60.589	65.223	30.525								NA		major facilitator superfamily transporter [Ophiocordyceps sinensis CO18]	_	Fungal trichothecene efflux pump (TRI12)
OSIN0698	77.682	84.418	111.04	33.493	42.197	22.518	6.849	18.728	7.1	19.238	16.75	COG1100(R:General function prediction only )	COG1100(GTP-binding Protein)						Ras family	GO:0006184(biological_process:obsolete GTP catabolic process); GO:0016020(cellular_component:membrane); GO:0007264(biological_process:small GTPase mediated signal transduction); GO:0005525(molecular_function:GTP binding)	RAS small monomeric GTPase, putative [Metarhizium acridum CQMa 102]	RecName: Full=Ras-like protein RAS2; Flags: Precursor	Miro-like protein
OSIN5232	556.854	414.749	508.086	261.473	249.991	212.225	77.736	150.079	84.342	39.405	27.274	COG0705(R:General function prediction only )	COG0705(rhomboid family)						Rhomboid family	GO:0004252(molecular_function:serine-type endopeptidase activity); GO:0016021(cellular_component:integral component of membrane); GO:0006508(biological_process:proteolysis)	rhomboid family membrane protein [Ophiocordyceps sinensis CO18]	RecName: Full=Uncharacterized rhomboid protein AN10929 [Aspergillus nidulans FGSC A4]	Rhomboid family
OSIN0835	14.791	11.307	20.393	5.549	3.292	4.62	4.481	9.726	4.939	5.297	2.123								NA		hypothetical protein OCS_03338 [Ophiocordyceps sinensis CO18]	_	0
OSIN0028	31.585	23.947	28.799	17.747	8.772	14.24	31.133	8.64	19.799	8.801	8.195								NA		hypothetical protein OCS_06222 [Ophiocordyceps sinensis CO18]	_	Inherit from ascNOG: Conserved hypothetical protein
OSIN3898	0.734	3.488	5.751	0	0	0	0	0	0	0	0.246								RmlD substrate binding domain	GO:0030639(biological_process:polyketide biosynthetic process); GO:0009225(biological_process:nucleotide-sugar metabolic process); GO:0019872(biological_process:streptomycin biosynthetic process); GO:0008831(molecular_function:dTDP-4-dehydrorhamnose reductase activity); GO:0045226(biological_process:extracellular polysaccharide biosynthetic process); GO:0055114(biological_process:oxidation-reduct…	nrs/er [Ophiocordyceps sinensis CO18]	RecName: Full=Probable rhamnose biosynthetic enzyme 1 [Arabidopsis thaliana]	RmlD substrate binding domain
OSIN2802	123.779	117.018	156.398	24.535	47.449	46.797	9.102	15.595	8.463	11.96	13.201								NA		hypothetical protein OCS_00852 [Ophiocordyceps sinensis CO18]	_
OSIN1546	109.861	139.999	139.678	71.147	44.921	42.186	16.885	38.471	8.806	13.587	12.032								NA		hypothetical protein FOC1_g10013550 [Fusarium oxysporum f. sp. cubense race 1]	_	Inherit from ascNOG: Conserved hypothetical protein
OSIN5120	323.33	197.094	411.123	144.041	165.97	126.131	57.278	160.077	57.717	79.05	47.419	COG0688(I:Lipid transport and metabolism )	COG0688(Phosphatidylserine decarboxylase)			K01613	psd, PISD	map00564(Glycerophospholipid metabolism)	C2 domain	GO:0006566(biological_process:threonine metabolic process); GO:0006563(biological_process:L-serine metabolic process); GO:0008654(biological_process:phospholipid biosynthetic process); GO:0006544(biological_process:glycine metabolic process); GO:0004609(molecular_function:phosphatidylserine decarboxylase activity); GO:0046486(biological_process:glycerolipid metabolic process); GO:0005509(molecula…	Phosphatidylserine decarboxylase [Ophiocordyceps sinensis CO18]	RecName: Full=Phosphatidylserine decarboxylase proenzyme 3; Contains: RecName: Full=Phosphatidylserine decarboxylase 3 beta chain; Contains: RecName: Full=Phosphat	Phosphatidylserine decarboxylase
OSIN3764	352.12	975.353	930.837	29.586	2.435	16.487	49.162	67.894	33.733	15.026	14.852								NA		hypothetical protein OCS_04272 [Ophiocordyceps sinensis CO18]	_
OSIN5574	99.24	96.051	113.788	54.597	46.046	55.678	42.419	61.6	49.708	44.796	33.325	COG3752(S:Function unknown )	COG3752(Membrane)						Protein of unknown function (DUF1295)	GO:0005737(cellular_component:cytoplasm); GO:0016627(molecular_function:oxidoreductase activity, acting on the CH-CH group of donors); GO:0016021(cellular_component:integral component of membrane); GO:0055114(biological_process:oxidation-reduction process); GO:0006629(biological_process:lipid metabolic process)	oxidoreductase [Ophiocordyceps sinensis CO18]	_	Protein of unknown function (DUF1295)
OSIN1245	17.866	44.507	30.035	3.505	0	3.725	77.509	27.494	30.055	90.322	0								NA		hypothetical protein OCS_00214 [Ophiocordyceps sinensis CO18]	_
OSIN0019	139.595	192.203	153.534	81.228	69.843	74.11	66.214	102.262	62.004	78.435	49.275								Eukaryotic integral membrane protein (DUF1751)	GO:0004252(molecular_function:serine-type endopeptidase activity); GO:0016021(cellular_component:integral component of membrane); GO:0006508(biological_process:proteolysis)	hypothetical protein OCS_02871 [Ophiocordyceps sinensis CO18]	_	Eukaryotic integral membrane protein (DUF1751)
OSIN4280	32.203	36.342	38.407	17.98	17.512	15.748	31.255	17.379	24.601	55.557	23.745								NA		hypothetical protein ACRE_007320 [Acremonium chrysogenum ATCC 11550]	_	0
OSIN3402	183.188	196.565	238.362	87.782	74.404	91.347	72.39	70.502	53.369	38.3	34.29	COG5333(D:Cell cycle control, cell division, chromosome partitioning); COG5333(K:Transcription); COG5333(L:Replication, recombination and repair)	COG5333(Component of the SRB8-11 complex. The SRB8-11 complex is a regulatory module of the Mediator complex which is itself involved in regulation of basal and activated RNA polymerase II- dependent transcription. The SRB8-11 complex may be involved in the transcriptional repression of a subset of genes regulated by Mediator. It may inhibit the association of the Mediator complex with RNA polyme…						Cyclin, N-terminal domain	GO:0016538(molecular_function:cyclin-dependent protein serine/threonine kinase regulator activity); GO:0000079(biological_process:regulation of cyclin-dependent protein serine/threonine kinase activity); GO:0000074(deleted:old GO); GO:0019901(molecular_function:protein kinase binding); GO:0006355(biological_process:regulation of transcription, DNA-templated); GO:0016592(cellular_component:mediato…	Cyclin C/H/T/L [Ophiocordyceps sinensis CO18]	RecName: Full=RNA polymerase II holoenzyme cyclin-like subunit [Fusarium verticillioides]	Cyclin, N-terminal domain
OSIN6276	12.206	16.32	16.767	6.618	12.198	3.424	16.073	7.716	11.49	28.623	58.814								NA		hypothetical protein OCS_01787 [Ophiocordyceps sinensis CO18]	_
OSIN1201	22.769	24.841	35.277	15.396	15.283	13.949	33.614	10.514	26.239	63.868	29.776								NA		hypothetical protein OCS_00710 [Ophiocordyceps sinensis CO18]	_	0
OSIN2428	99.508	103.036	113.13	44.442	71.422	29.882	10.133	9.989	7.837	22.137	10.975								Protein of unknown function (DUF2722)		hypothetical protein MAC_02021 [Metarhizium acridum CQMa 102]	RecName: Full=Adenylate cyclase, terminal-differentiation specific; AltName: Full=ACB; AltName: Full=ATP pyrophosphate-lyase; AltName: Full=Adenylyl cyclase [Dictyo	Protein of unknown function (DUF2722)
OSIN3180	85.392	144.381	136.179	24.842	33.58	33.626	19.786	27.331	21.291	45.213	32.679	COG0515(T:Signal transduction mechanisms )	COG0515(Serine Threonine protein kinase)						Protein kinase domain	GO:0004674(molecular_function:protein serine/threonine kinase activity); GO:0009069(biological_process:serine family amino acid metabolic process); GO:0006468(biological_process:protein phosphorylation); GO:0005524(molecular_function:ATP binding)	serine/threonine protein kinase-like protein [Ophiocordyceps sinensis CO18]	RecName: Full=Calcium/calmodulin-dependent protein kinase kinase 1; Short=CaM-KK 1; Short=CaM-kinase kinase 1; Short=CaMKK 1; AltName: Full=CaM-kinase IV kinase; Alt	STYKc
OSIN0811	741.672	210.496	905.029	40.513	56.417	28.315	12.116	63.013	13.771	9.958	26.063					K14686	SLC31A1, CTR1		Ctr copper transporter family	GO:0016021(cellular_component:integral component of membrane); GO:0035434(biological_process:copper ion transmembrane transport); GO:0005375(molecular_function:copper ion transmembrane transporter activity)	hypothetical protein FG07059.1 [Fusarium graminearum PH-1]	RecName: Full=Copper transport protein CTR2; Short=Copper transporter 2 [Saccharomyces cerevisiae S288c]	Ctr copper transporter family
OSIN0699	55.344	71.057	74.169	26.525	29.142	34.531	10.133	24.117	12.245	29.52	46.044	COG2078(S:Function unknown )	COG2078(ammecr1 domain-containing protein)						AMMECR1		hypothetical protein FVEG_08155 [Fusarium verticillioides 7600]	RecName: Full=AMME syndrome candidate gene 1 protein homolog [Mus musculus]	AMMECR1
OSIN5146	2.457	3.122	4.342	1.165	1.661	1.323	0.288	1.069	0.292	1.908	1.887								Fungal Zn(2)-Cys(6) binuclear cluster domain	GO:0005634(cellular_component:nucleus); GO:0006357(biological_process:regulation of transcription from RNA polymerase II promoter); GO:0008270(molecular_function:zinc ion binding); GO:0000981(molecular_function:RNA polymerase II transcription factor activity, sequence-specific DNA binding)	hypothetical protein MAA_05621 [Metarhizium anisopliae ARSEF 23]	_	Fungal specific transcription factor domain
OSIN4617	63.532	63.491	109.827	5.114	6.79	7.791	221.581	43.297	517.016	1546.91	700.44	COG0671(I:Lipid transport and metabolism )	COG0671(PHOsphatase)						PAP2 superfamily	GO:0003824(molecular_function:catalytic activity); GO:0016020(cellular_component:membrane); GO:0008152(biological_process:metabolic process)	PAP2 superfamily protein [Ophiocordyceps sinensis CO18]	RecName: Full=PA-phosphatase related-family protein DDB_G0275547 [Dictyostelium discoideum]	acidPPc
OSIN3179	568.815	103.463	784.289	3.939	41.185	7.509	63.296	79.812	201.516	63.815	74.723								NA		hypothetical protein MAC_05488 [Metarhizium acridum CQMa 102]	_	0
OSIN0505	10.156	81.205	49.758	7.518	4.695	10.359	35.457	12.597	24.833	133.752	108.223								NA		hypothetical protein OCS_06007 [Ophiocordyceps sinensis CO18]	_	0
OSIN6817	75.132	57.167	70.382	47.989	23.745	19.464	43.982	39.566	26.273	29.947	31.428								3'-5' exonuclease	GO:0090305(biological_process:nucleic acid phosphodiester bond hydrolysis); GO:0008408(molecular_function:3'-5' exonuclease activity); GO:0003676(molecular_function:nucleic acid binding)	Ribonuclease H-like protein [Ophiocordyceps sinensis CO18]	_	Pfam:3_5_exonuc
OSIN4838	81.269	83.645	101.271	42.705	19.153	24.765	86.462	79.613	60.504	69.144	25.407			NOG122747(R:General function prediction only )	NOG122747(Glycosyl hydrolases family 18)				ML-like domain		TRP-like ion channel [Ophiocordyceps sinensis CO18]	_	Transient receptor potential (TRP) ion channel
OSIN7362	72.814	207.201	233.974	1.927	20.133	23.462	15.925	2.318	25.613	259.245	239.361	COG0376(P:Inorganic ion transport and metabolism )	COG0376(Bifunctional enzyme with both catalase and broad- spectrum peroxidase activity (By similarity))			K03782	katG	map00360(Phenylalanine metabolism); map00380(Tryptophan metabolism)	Peroxidase	GO:0005737(cellular_component:cytoplasm); GO:0020037(molecular_function:heme binding); GO:0006568(biological_process:tryptophan metabolic process); GO:0006804(biological_process:obsolete peroxidase reaction); GO:0042744(biological_process:hydrogen peroxide catabolic process); GO:0015947(biological_process:methane metabolic process); GO:0004096(molecular_function:catalase activity); GO:0046872(mol…	hypothetical protein CGLO_08183 [Colletotrichum gloeosporioides Cg-14]	RecName: Full=Catalase-peroxidase; Short=CP; AltName: Full=Peroxidase/catalase [Neosartorya fischeri NRRL 181]	Bifunctional enzyme with both catalase and broad- spectrum peroxidase activity (By similarity)
OSIN4760	1321.34	790.949	1315.08	434.687	518.31	410.929	126.217	509.789	128.956	29.134	21.868								NA		hypothetical protein MAC_00817 [Metarhizium acridum CQMa 102]	_	0
OSIN2038	49.509	125.509	106.282	9.731	15.294	16.186	82.497	95.633	171.221	737.986	368.672	COG1866(C:Energy production and conversion )	COG1866(Phosphoenolpyruvate Carboxylase)			K01610	E4.1.1.49, pckA	map00020(Citrate cycle (TCA cycle)); map00010(Glycolysis / Gluconeogenesis); map00620(Pyruvate metabolism)	Phosphoenolpyruvate carboxykinase	GO:0016310(biological_process:phosphorylation); GO:0016301(molecular_function:kinase activity); GO:0015976(biological_process:carbon utilization); GO:0004612(molecular_function:phosphoenolpyruvate carboxykinase (ATP) activity); GO:0006099(biological_process:tricarboxylic acid cycle); GO:0005524(molecular_function:ATP binding); GO:0006094(biological_process:gluconeogenesis)	phosphoenolpyruvate carboxykinase [Ophiocordyceps sinensis CO18]	RecName: Full=Phosphoenolpyruvate carboxykinase [ATP]	phosphoenolpyruvate carboxykinase
OSIN6135	1078.99	1832.35	1955.91	800.895	545.007	618.495	873.779	1109.5	987.411	333.092	317.951								NA		hypothetical protein OCS_00903 [Ophiocordyceps sinensis CO18]	RecName: Full=Transcriptional regulator ICP22 homolog; AltName: Full=Immediate-early protein RSP40
OSIN6797	191.364	302.398	222.715	114.668	94.352	86.007	277.129	198.864	241.311	93.7	44.188	COG0094(J:Translation, ribosomal structure and biogenesis )	COG0094(This is 1 of the proteins that binds and probably mediates the attachment of the 5S RNA into the large ribosomal subunit, where it forms part of the central protuberance. In the 70S ribosome it contacts protein S13 of the 30S subunit (bridge B1b), connecting the 2 subunits)			K02931	RP-L5, MRPL5, rplE	map03010(Ribosome)	ribosomal L5P family C-terminus	GO:0003735(molecular_function:structural constituent of ribosome); GO:0006412(biological_process:translation); GO:0005840(cellular_component:ribosome); GO:0042254(biological_process:ribosome biogenesis)	54S ribosomal protein L7 [Ophiocordyceps sinensis CO18]	_	ribosomal L5P family C-terminus
OSIN3036	43.127	75.704	81.201	11.087	30.907	25.018	25.542	11.981	42.394	86.432	118.244	COG0723(C:Energy production and conversion )	COG0723(Component of the ubiquinol-cytochrome c reductase complex (complex III or cytochrome b-c1 complex), which is a respiratory chain that generates an electrochemical potential coupled to ATP synthesis (By similarity))			K00411	UQCRFS1, RIP1, petA	map00190(Oxidative phosphorylation)	Ubiquinol cytochrome reductase transmembrane region	GO:1902600(biological_process:hydrogen ion transmembrane transport); GO:0045285(deleted:old GO); GO:0051537(molecular_function:2 iron, 2 sulfur cluster binding); GO:0008121(molecular_function:ubiquinol-cytochrome-c reductase activity); GO:0005739(cellular_component:mitochondrion); GO:0006118(biological_process:obsolete electron transport); GO:0070469(cellular_component:respiratory chain); GO:0046…	hypothetical protein TRIVIDRAFT_80807 [Trichoderma virens Gv29-8]	RecName: Full=Cytochrome b-c1 complex subunit Rieske, mitochondrial; AltName: Full=Complex III subunit 5; AltName: Full=Rieske iron-sulfur protein; Short=RISP; AltNam	Component of the ubiquinol-cytochrome c reductase complex (complex III or cytochrome b-c1 complex), which is a respiratory chain that generates an electrochemical potential coupled to ATP synthesis (By similarity)
OSIN2384	141.039	94.017	94.308	36.733	29.359	35.893	6.595	14.599	6.38	0.448	12.647								NA		hypothetical protein OCS_02418 [Ophiocordyceps sinensis CO18]	_
OSIN0132	37.933	45.89	64.504	11.51	13.642	5.807	6.578	4.818	4.493	36.298	28.915								Protein of unknown function (DUF1765)		protein family UPF0592 [Ophiocordyceps sinensis CO18]	RecName: Full=UPF0592 membrane protein C7D4.03c [Schizosaccharomyces pombe 972h-]	Protein of unknown function (DUF1765)
OSIN1133	68.621	61.773	70.67	29.257	42.527	24.668	15.671	19.145	18.624	26.757	37.182	COG0668(M:Cell wall/membrane/envelope biogenesis )	COG0668(Mechanosensitive ion channel)						Mechanosensitive ion channel	GO:0016020(cellular_component:membrane); GO:0055085(biological_process:transmembrane transport); GO:0005509(molecular_function:calcium ion binding)	Mechanosensitive ion channel family protein [Ophiocordyceps sinensis CO18]	RecName: Full=Uncharacterized MscS family protein C1183.11 [Schizosaccharomyces pombe 972h-]	Mechanosensitive ion channel
OSIN5333	2.05	6.162	7.067	1.377	0.887	1.167	4.927	2.282	3.387	3.639	4.78								Condensation domain	GO:0003824(molecular_function:catalytic activity); GO:0008152(biological_process:metabolic process)	non-ribosomal peptide synthetase [Ophiocordyceps sinensis CO18]	RecName: Full=Nonribosomal peptide synthetase 12 [Aspergillus fumigatus Af293]	Condensation domain
OSIN2482	25.96	27.221	30.566	21.792	24.416	25.514	15.252	26.172	22.775	17.122	10.924	COG1643(L:Replication, recombination and repair )	COG1643(helicase)			K12820	DHX15, PRP43	map03040(Spliceosome)	Helicase conserved C-terminal domain	GO:0003676(molecular_function:nucleic acid binding); GO:0008026(molecular_function:ATP-dependent helicase activity); GO:0006200(biological_process:obsolete ATP catabolic process); GO:0005524(molecular_function:ATP binding)	pre-mRNA splicing factor ATP-dependent RNA helicase PRP43 [Ophiocordyceps sinensis CO18]	RecName: Full=Pre-mRNA-splicing factor ATP-dependent RNA helicase PRP43; AltName: Full=Helicase JA1 [Saccharomyces cerevisiae S288c]	pre-mRNA-splicing factor ATP-dependent RNA helicase PRP43
OSIN2102	154.328	131.721	152.206	68.807	29.617	43.811	121.447	91.857	81.769	99.519	14.073	COG5021(O:Posttranslational modification, protein turnover, chaperones )	COG5021(e3 ubiquitin protein ligase)			K10589	UBE3C	map04120(Ubiquitin mediated proteolysis)	HECT-domain (ubiquitin-transferase)	GO:0016567(biological_process:protein ubiquitination); GO:0016874(molecular_function:ligase activity); GO:0004842(molecular_function:ubiquitin-protein transferase activity)	E3 ubiquitin-protein ligase [Ophiocordyceps sinensis CO18]	RecName: Full=Ubiquitin-protein ligase E3C; AltName: Full=HectH2 [Homo sapiens]	HECTc
OSIN6021	423.245	307.747	372.843	154.016	92.659	99.615	315.992	171.333	198.592	131.781	37.603								N-terminal C2 in EEIG1 and EHBP1 proteins		Oestrogen-responsive protein [Ophiocordyceps sinensis CO18]	_	Pfam:Eeig1
OSIN1827	31.795	16.961	29.157	13.49	5.521	7.548	5.573	14.852	4.193	0.146	0.041								Protein of unknown function (DUF3129)		MAS3 protein [Ophiocordyceps sinensis CO18]	RecName: Full=Bromodomain-containing protein DDB_G0280777 [Dictyostelium discoideum]	Protein of unknown function (DUF3129)
OSIN7261	4.228	65.657	18.58	0.805	0.475	0.156	0.28	0.652	0.412	81.98	116.285								NA		hypothetical protein OCS_03925 [Ophiocordyceps sinensis CO18]	RecName: Full=Cyclin-dependent kinase inhibitor 1C; AltName: Full=Cyclin-dependent kinase inhibitor p57; AltName: Full=p57Kip2 [Homo sapiens]
OSIN0016	112.214	164.22	141.444	54.702	58.997	41.009	82.086	74.197	60.409	169.726	56.63								Metallo-peptidase family M12	GO:0006508(biological_process:proteolysis); GO:0004222(molecular_function:metalloendopeptidase activity)	ADAM protease ADM-B [Ophiocordyceps sinensis CO18]	RecName: Full=Disintegrin and metalloproteinase domain-containing protein B; Short=ADAM B; Flags: Precursor [Arthroderma benhamiae CBS 112371]	DISIN
OSIN1995	75.551	59.465	69.481	24.069	31.537	20.816	17.506	26.046	10.676	34.035	32.659								NA		hypothetical protein MANI_013261 [Metarhizium anisopliae]	_	Inherit from ascNOG: Conserved hypothetical protein
OSIN5189	857.112	1273.46	957.8	630.487	323.374	491.158	369.365	569.044	264.712	460.827	223.595			NOG137479(S:Function unknown )	NOG137479(GDSL-like Lipase/Acylhydrolase)				NA		STF2-like protein [Ophiocordyceps sinensis CO18]	_	Hyaluronan / mRNA binding family
OSIN4614	20.836	28.502	20.335	11.754	12.342	10.885	59.453	18.031	33.021	73.169	81.749								NA		hypothetical protein MAA_01316 [Metarhizium anisopliae ARSEF 23]	_	Inherit from ascNOG: Conserved hypothetical protein
OSIN5764	105.89	90.336	111.282	27.542	39.204	36.175	72.8	36.442	78.579	43.92	66.651								NA		hypothetical protein OCS_02040 [Ophiocordyceps sinensis CO18]	_	0
OSIN0040	13.848	23.316	23.996	9.085	8.658	10.885	15.409	12.298	12.682	24.702	6.154								NA		hypothetical protein S7711_00927 [Stachybotrys chartarum IBT 7711]	_	Inherit from ascNOG: Involucrin repeat protein
OSIN3202	7.826	23.245	27.033	5.93	5.418	6.605	3.389	2.826	3.293	3.118	2.287	COG0475(P:Inorganic ion transport and metabolism )	COG0475(Sodium hydrogen exchanger)						Sodium/hydrogen exchanger family	GO:1902600(biological_process:hydrogen ion transmembrane transport); GO:0006885(biological_process:regulation of pH); GO:0016021(cellular_component:integral component of membrane); GO:0015299(molecular_function:solute:proton antiporter activity)	sodium/hydrogen exchanger family protein [Metarhizium robertsii]	RecName: Full=K(+)/H(+) antiporter 1 [Saccharomyces cerevisiae S288c]	Sodium/hydrogen exchanger family
OSIN0146	6076.75	18185.5	16777.5	4567.05	1362.36	956.111	11168.7	4044.54	5647.3	5160.93	2676.78			NOG219122(J:Translation, ribosomal structure and biogenesis )	NOG219122(50S ribosomal protein L30)				Hsp20/alpha crystallin family	GO:0006950(biological_process:response to stress)	heat shock protein 30 [Ophiocordyceps sinensis CO18]	RecName: Full=30 kDa heat shock protein	Hsp20/alpha crystallin family
OSIN1754	5645.52	2179.4	5157.35	1074.41	1743.46	516.828	422.031	732.435	517.668	325.584	447.724								NA		hypothetical protein OCS_03147 [Ophiocordyceps sinensis CO18]	_	0
OSIN6659	52.106	39.738	53.107	17.98	19.019	21.186	19.864	15.26	16.172	33.149	12.093			NOG84459(S:Function unknown )	NOG84459()				Fungal specific transcription factor domain	GO:0006355(biological_process:regulation of transcription, DNA-templated); GO:0046872(molecular_function:metal ion binding); GO:0006366(biological_process:transcription from RNA polymerase II promoter)	putative pathway-specific nitrogen regulator [Metarhizium anisopliae ARSEF 23]	_	Fungal_trans
OSIN5753	126.295	53.811	70.347	20.564	21.269	17.946	34.391	20.322	27.499	18.759	16.781			NOG124557(E:Amino acid transport and metabolism )	NOG124557(general amino acid permease)				NA		Major facilitator superfamily transporter [Ophiocordyceps sinensis CO18]	_	0
OSIN2786	219.001	167.138	213.847	104.767	66.086	69.996	77.203	73.02	68.907	59.509	28.289	COG0579(C:Energy production and conversion )	COG0579(malate dehydrogenase (quinone))						FAD dependent oxidoreductase		FAD dependent oxidoreductase [Beauveria bassiana ARSEF 2860]	RecName: Full=L-2-hydroxyglutarate dehydrogenase, mitochondrial; AltName: Full=Duranin; Flags: Precursor [Homo sapiens]	FAD dependent oxidoreductase
OSIN4974	2.178	4.596	3.43	1.165	0.722	0.691	3.337	1.186	1.175	7.904	2.451					K02365	ESP1	map04111(Cell cycle - yeast); map04113(Meiosis - yeast)	Peptidase family C50		cell division-associated protein bimb [Metarhizium acridum CQMa 102]	RecName: Full=Separin; AltName: Full=Cell division-associated protein bimB; AltName: Full=Separase [Aspergillus nidulans FGSC A4]	Peptidase family C50
OSIN5625	93.813	67.488	118.269	37.315	49.41	46.155	14.536	33.281	15.649	87.736	29.202	COG0784(T:Signal transduction mechanisms ); COG5169(K:Transcription )	COG0784(response regulator); COG5169(Transcription factor)			K15859	SKN7		HSF-type DNA-binding	GO:0043565(molecular_function:sequence-specific DNA binding); GO:0003700(molecular_function:transcription factor activity, sequence-specific DNA binding); GO:0000160(biological_process:phosphorelay signal transduction system); GO:0005634(cellular_component:nucleus); GO:0006355(biological_process:regulation of transcription, DNA-templated); GO:0006950(biological_process:response to stress); GO:004…	stress response regulator [Ophiocordyceps sinensis CO18]	RecName: Full=Transcription factor SKN7 [Candida albicans SC5314]	HSF
OSIN0176	72.942	37.44	60.866	33.133	12.992	24.619	4.997	26.978	9.75	2.409	1.108								NA	GO:0016491(molecular_function:oxidoreductase activity); GO:0055114(biological_process:oxidation-reduction process); GO:0047651(molecular_function:alkylhalidase activity)	radH flavin-dependent halogenase [Ophiocordyceps sinensis CO18]	_	Tryptophan halogenase
OSIN6814	4.938	65.423	19.053	3.971	2.611	5.846	3.94	10.496	2.761	51.407	36.074								NA		hypothetical protein OCS_02271 [Ophiocordyceps sinensis CO18]	_	0
OSIN5534	161.059	180.428	208.835	93.807	70.235	66.251	169.789	98.939	136.742	96.609	87.268	COG0664(T:Signal transduction mechanisms )	COG0664(transcriptional regulator, crp fnr family)						F-box domain		cyclic nucleotide-binding domain-containing protein [Ophiocordyceps sinensis CO18]	_	LRR_CC
OSIN3085	178.867	183.743	239.205	120.079	93.681	97.397	91.459	76.506	98.541	59.478	29.264					K00641	metX	map00270(Cysteine and methionine metabolism)	alpha/beta hydrolase fold	GO:0005737(cellular_component:cytoplasm); GO:0004414(molecular_function:homoserine O-acetyltransferase activity); GO:0009086(biological_process:methionine biosynthetic process); GO:0042967(biological_process:acyl-carrier-protein biosynthetic process)	homoserine O-acetyltransferase [Ophiocordyceps sinensis CO18]	RecName: Full=Probable serine-O-acetyltransferase cys2 [Schizosaccharomyces pombe 972h-]	phosphoethanolamine
OSIN7256	263.071	186.651	243.697	88.407	89.553	46.573	0	0	0	0	0								Sulfatase		sulfatase domain protein [Villosiclava virens]	_	Type I phosphodiesterase / nucleotide pyrophosphatase
OSIN2800	128.123	163.854	196.237	30.602	49.41	39.502	20.205	30.546	20.339	25.067	23.879	COG3217(R:General function prediction only )	COG3217(MOSC domain-containing protein)						MOSC N-terminal beta barrel domain	GO:0003824(molecular_function:catalytic activity); GO:0030151(molecular_function:molybdenum ion binding); GO:0008152(biological_process:metabolic process); GO:0030170(molecular_function:pyridoxal phosphate binding)	MOSC domain-containing protein [Ophiocordyceps sinensis CO18]	_	Inherit from ascNOG: MOSC domain protein
OSIN6702	2.842	17.398	25.15	2.435	1.373	4.367	8.989	7.535	34.222	4.171	14.401			NOG85218(S:Function unknown )	NOG85218()				LicD family		LicD-like protein [Ophiocordyceps sinensis CO18]	_	LicD family
OSIN0229	19.31	30.109	23.892	11.256	8.194	14.309	8.307	21.273	17.124	18.592	18.381								Mitochondrial carrier protein	GO:0016021(cellular_component:integral component of membrane); GO:0006810(biological_process:transport)	hypothetical protein FOXB_11653 [Fusarium oxysporum Fo5176]	RecName: Full=Probable mitochondrial phosphate carrier protein [Schizosaccharomyces pombe 972h-]	mitochondrial phosphate carrier protein 2
OSIN2934	33.891	34.359	44.019	12.273	9.05	7.966	15.488	9.853	6.285	17.007	11.58								OPT oligopeptide transporter protein	GO:0055085(biological_process:transmembrane transport)	hypothetical protein MAC_01351 [Metarhizium acridum CQMa 102]	RecName: Full=Glutathione transporter 1 [Schizosaccharomyces pombe 972h-]	OPT oligopeptide transporter protein
OSIN0384	79.01	379.169	160.532	30.411	38.09	36.165	441.702	32.33	126.675	7.967	39.746								NA		DNase1 protein [Ophiocordyceps sinensis CO18]	_	0
OSIN1658	11.111	66.105	44.7	0.54	1.032	0.195	13.636	0.788	12.373	137.652	193.696	COG1472(G:Carbohydrate transport and metabolism )	COG1472(hydrolase family 3)			K05349	bglX	map00460(Cyanoamino acid metabolism); map00500(Starch and sucrose metabolism)	Glycosyl hydrolase family 3 N terminal domain	GO:0005975(biological_process:carbohydrate metabolic process); GO:0004553(molecular_function:hydrolase activity, hydrolyzing O-glycosyl compounds)	Glycoside hydrolase, superfamily [Ophiocordyceps sinensis CO18]	RecName: Full=Probable beta-glucosidase A; AltName: Full=Beta-D-glucoside glucohydrolase A; AltName: Full=Cellobiase A; AltName: Full=Gentiobiase A; Flags: Precurs	Glycosyl hydrolase family 3 C-terminal domain
OSIN5556	10.249	61.417	32.702	5.379	4.695	1.576	17.724	0.462	9.707	2.868	13.786	COG5024(D:Cell cycle control, cell division, chromosome partitioning )	COG5024(g2 mitotic-specific)						Cyclin, C-terminal domain		cyclin domain containing protein [Metarhizium acridum CQMa 102]	RecName: Full=G1/S-specific cyclin CCN1 CG11_CANAX RecName: Full=G1/S-specific cyclin CLN1	Cyclin, C-terminal domain
OSIN2219	35.499	52.235	41.028	13.808	24.746	19.765	41.074	15.033	30.552	38.341	18.986								NA		hypothetical protein OCS_01530 [Ophiocordyceps sinensis CO18]	_	Inherit from ascNOG: Conserved hypothetical protein
OSIN1379	21.173	10.311	18.557	8.228	6.439	4.504	12.605	5.642	5.754	3.41	13.324			NOG78876(S:Function unknown )	NOG78876()				ABC transporter, phosphonate, periplasmic substrate-binding protein		periplasmic binding protein-like II [Ophiocordyceps sinensis CO18]	_	Inherit from ascNOG: Conserved hypothetical protein
OSIN0723	87.011	91.414	115.74	22.999	38.863	45.27	23.315	27.857	38.929	101.688	67.061	COG0316(S:Function unknown )	COG0316(Iron--sulfur cluster)						Iron-sulphur cluster biosynthesis	GO:0051536(molecular_function:iron-sulfur cluster binding); GO:0005198(molecular_function:structural molecule activity); GO:0016226(biological_process:iron-sulfur cluster assembly)	hypothetical protein TRIVIDRAFT_120437, partial [Trichoderma virens Gv29-8]	RecName: Full=Iron-sulfur assembly protein 1 [Saccharomyces cerevisiae S288c]	Iron-sulphur cluster biosynthesis
OSIN0029	15.385	17.174	16.016	9.308	4.448	7.363	28.189	10.541	27.911	4.578	9.621								Ankyrin repeats (3 copies)		ankyrin repeat protein [Ophiocordyceps sinensis CO18]	RecName: Full=E3 ubiquitin-protein ligase XBAT33; AltName: Full=Ankyrin repeat domain and RING finger-containing protein XBAT33; AltName: Full=Protein XB3 homolog	Ankyrin repeat
OSIN3198	106.624	20.194	80.693	17.175	25.211	14.182	10.447	9.645	8.506	11.835	7.242								Fungal Zn(2)-Cys(6) binuclear cluster domain	GO:0005634(cellular_component:nucleus); GO:0006357(biological_process:regulation of transcription from RNA polymerase II promoter); GO:0008270(molecular_function:zinc ion binding); GO:0000981(molecular_function:RNA polymerase II transcription factor activity, sequence-specific DNA binding); GO:0003677(molecular_function:DNA binding)	Zn(2)-C6 fungal-type DNA-binding domain protein [Ophiocordyceps sinensis CO18]	RecName: Full=Transcriptional regulatory protein UME6; AltName: Full=Negative transcriptional regulator of IME2; AltName: Full=Regulator of inducer of meiosis protei	Pfam:DUF3468
OSIN6658	1.141	1.037	0.635	0.042	0.289	0.146	0.245	0.082	0.266	134.888	160.227								NA		hypothetical protein OCS_06391 [Ophiocordyceps sinensis CO18]	_	0
OSIN6979	3.494	4.515	6.085	1.737	1.981	2.811	1.52	5.126	1.981	11.439	9.498								HPP family		HPP family protein [Ophiocordyceps sinensis CO18]	_	HPP family
OSIN0276	137.44	132.626	146.086	71.518	70.545	70.414	91.529	82.873	96.363	95.744	39.623	COG0167(F:Nucleotide transport and metabolism )	COG0167(Catalyzes the conversion of dihydroorotate to orotate)			K00254	DHODH, pyrD	map00240(Pyrimidine metabolism)	Dihydroorotate dehydrogenase	GO:0004158(molecular_function:dihydroorotate oxidase activity); GO:0006207(biological_process:'de novo' pyrimidine nucleobase biosynthetic process); GO:0006222(biological_process:UMP biosynthetic process); GO:0016020(cellular_component:membrane); GO:0055114(biological_process:oxidation-reduction process)	hypothetical protein FPSE_04283 [Fusarium pseudograminearum CS3096]	RecName: Full=Dihydroorotate dehydrogenase (quinone), mitochondrial; Short=DHOD; Short=DHODase; Short=DHOdehase; AltName: Full=Dihydroorotate oxidase; Flags: Precu	Dihydroorotate dehydrogenase
OSIN7218	241.292	252.044	255.013	110.729	122.06	97.086	192.064	106.156	213.366	120.227	57.204	COG0457(R:General function prediction only )	COG0457(repeat-containing protein)			K09561	STUB1, CHIP	map04120(Ubiquitin mediated proteolysis); map04141(Protein processing in endoplasmic reticulum)	U-box domain	GO:0016567(biological_process:protein ubiquitination); GO:0004842(molecular_function:ubiquitin-protein transferase activity); GO:0000151(cellular_component:ubiquitin ligase complex)	U-box domain-containing protein [Ophiocordyceps sinensis CO18]	RecName: Full=Protein unc-45 homolog B; Short=Unc-45B	U-box domain
OSIN0100	92.264	101.237	115.312	56.736	57.552	33.062	8.29	23.138	8.703	66.579	40.998	COG0697(E:Amino acid transport and metabolism); COG0697(G:Carbohydrate transport and metabolism)	COG0697(membrane); COG0697(membrane)						Triose-phosphate Transporter family	GO:0016021(cellular_component:integral component of membrane); GO:0008643(biological_process:carbohydrate transport)	nucleotide-sugar transporter [Ophiocordyceps sinensis CO18]	RecName: Full=Uncharacterized transporter C22E12.01 [Schizosaccharomyces pombe 972h-]	Triose-phosphate Transporter family
OSIN2581	358.223	633.522	593.387	152.682	168.188	127.376	130.838	178.198	103.146	386.834	212.61	COG0693(R:General function prediction only )	COG0693(PfpI family)	NOG233856(S:Function unknown)	NOG233856()				Putative amidotransferase		ThiJ/PfpI family protein [Ophiocordyceps sinensis CO18]	_	Inherit from ascNOG: ThiJ PfpI family protein
OSIN0844	77.601	115.36	103.742	46.591	43.435	46.904	21.349	28.599	39.487	42.575	59.963								NA		hypothetical protein OCS_06960 [Ophiocordyceps sinensis CO18]	_	0
OSIN5814	10.878	12.782	9.099	2.923	4.107	5.992	8.395	18.9	9.698	50.124	32.915								NA		hypothetical protein OCS_01305 [Ophiocordyceps sinensis CO18]	_	0
OSIN4446	1672.46	1587.92	1922.41	701.581	534.326	492.306	1334.38	802.593	994.606	534.246	161.683	COG0652(O:Posttranslational modification, protein turnover, chaperones ); COG0457(R:General function prediction only )	COG0652(PPIases accelerate the folding of proteins); COG0457(repeat-containing protein)						Tetratricopeptide repeat	GO:0000413(biological_process:protein peptidyl-prolyl isomerization); GO:0006457(biological_process:protein folding); GO:0003755(molecular_function:peptidyl-prolyl cis-trans isomerase activity)	40 kDa peptidyl-prolyl cis-trans isomerase [Ophiocordyceps sinensis CO18]	RecName: Full=Peptidyl-prolyl cis-trans isomerase D; Short=PPIase D; AltName: Full=Rotamase D [Fusarium graminearum PH-1]	Cyclophilin type peptidyl-prolyl cis-trans isomerase/CLD
OSIN1494	5.532	3.589	9.677	1.927	0.784	0.982	131.109	2.979	135.97	16.434	20.371								NA		hypothetical protein OCS_06382 [Ophiocordyceps sinensis CO18]	_
OSIN0273	195.789	165.765	187.241	98.287	77.459	88.292	97.504	154.281	104.244	122.271	118.962			NOG140611(S:Function unknown )	NOG140611()				VMA21-like domain		hypothetical protein S7711_02426 [Stachybotrys chartarum IBT 7711]	RecName: Full=Vacuolar ATPase assembly integral membrane protein vma21	vacuolar ATPase assembly integral membrane protein VMA21
OSIN4767	117.897	148.611	120.636	54.597	63.641	52.808	72.198	42.102	59.792	119.571	91.504								NA		hypothetical protein OCS_06664 [Ophiocordyceps sinensis CO18]	_	0
OSIN2515	115.056	117.526	125.89	80.487	50.349	46.758	72.067	88.37	57.871	59.624	56.404	COG5491(N:Cell motility )	COG5491(Charged multivesicular body protein)			K12193	VPS24, CHMP3	map04144(Endocytosis)	Snf7	GO:0015031(biological_process:protein transport)	hypothetical protein FOXB_12233 [Fusarium oxysporum Fo5176]	RecName: Full=Charged multivesicular body protein 3; AltName: Full=Chromatin-modifying protein 3; AltName: Full=Neuroendocrine differentiation factor; AltName: Ful	Snf7
OSIN5102	116.453	140.354	147.865	55.592	37.047	25.913	149.226	118.545	127.353	119.498	124.501								Protein kinase domain	GO:0006468(biological_process:protein phosphorylation); GO:0005524(molecular_function:ATP binding); GO:0004672(molecular_function:protein kinase activity)	protein kinase domain protein [Ophiocordyceps sinensis CO18]	RecName: Full=SRSF protein kinase 2; AltName: Full=SFRS protein kinase 2; AltName: Full=Serine/arginine-rich protein-specific kinase 2; Short=SR-protein-specific k	STYKc
OSIN1765	13.894	7.738	10.704	6.66	2.797	4.046	0.874	2.355	1.784	9.291	31.746								NA		hypothetical protein OCS_01967 [Ophiocordyceps sinensis CO18]	_	0
OSIN4965	100.265	92.116	140.07	58.822	42.991	47.41	35.142	97.046	34.659	18.602	18.412	COG1100(R:General function prediction only )	COG1100(GTP-binding Protein)						ADP-ribosylation factor family	GO:0007264(biological_process:small GTPase mediated signal transduction); GO:0005525(molecular_function:GTP binding); GO:0005622(cellular_component:intracellular)	ADP-ribosylation factor family protein [Ophiocordyceps sinensis CO18]	RecName: Full=ADP-ribosylation factor-like protein 3; AltName: Full=Arf-like GTPase 3 [Saccharomyces cerevisiae S288c]	ADP-ribosylation factor family protein
OSIN6804	8.176	17.764	19.862	5.782	4.51	6.527	12.841	9.446	18.907	6.913	10.349	COG5048(R:General function prediction only )	COG5048(Zinc finger protein)						Zinc finger, C2H2 type	GO:0005488(molecular_function:binding)	putative finger protein AZF1 [Metarhizium anisopliae]	RecName: Full=Asparagine-rich zinc finger protein AZF1 [Saccharomyces cerevisiae S288c]	ZnF_C2H2
OSIN4788	16.608	28.238	21.097	2.097	8.596	3.745	4.333	1.404	1.998	27.455	50.701			NOG07339(K:Transcription )	NOG07339(transcriptional regulator, lysr family)				S1/P1 Nuclease	GO:0090305(biological_process:nucleic acid phosphodiester bond hydrolysis); GO:0004519(molecular_function:endonuclease activity); GO:0003676(molecular_function:nucleic acid binding); GO:0006308(biological_process:DNA catabolic process)	putative nuclease S1 precursor [Metarhizium anisopliae ARSEF 23]	RecName: Full=Nuclease S1; AltName: Full=Deoxyribonuclease S1; AltName: Full=Endonuclease S1; AltName: Full=Single-stranded-nucleate endonuclease; Flags: Precursor	S1/P1 Nuclease
OSIN4805	284.198	120.363	732.522	52.256	62.268	40.455	20.886	56.012	14.791	27.466	44.68			NOG76340(S:Function unknown )	NOG76340()				Ctr copper transporter family	GO:0016021(cellular_component:integral component of membrane); GO:0035434(biological_process:copper ion transmembrane transport); GO:0005375(molecular_function:copper ion transmembrane transporter activity)	hypothetical protein FGSG_08697 [Fusarium graminearum PH-1]	_	Ctr copper transporter family
OSIN4186	5.439	6.477	3.949	1.101	1.919	1.595	3.171	4.401	3.747	0.574	18.371					K15296	NAPA, SNAPA, SEC17		Soluble NSF attachment protein, SNAP	GO:0006886(biological_process:intracellular protein transport)	NSF attachment protein [Ophiocordyceps sinensis CO18]	RecName: Full=Probable vesicular-fusion protein sec17 homolog	Inherit from hypNOG: to vesicular-fusion protein sec17
OSIN1917	8.153	7.555	6.051	2.573	1.95	4.377	2.542	4.374	2.367	1.23	0.277								Protein of unknown function (DUF3645)		hypothetical protein OCS_01620 [Ophiocordyceps sinensis CO18]	_	Protein of unknown function (DUF3645)
OSIN7792	133.457	152.801	211.433	72.46	42.857	37.187	138.35	114.66	118.512	116.766	121.178	COG0123(B:Chromatin structure and dynamics); COG0123(Q:Secondary metabolites biosynthesis, transport and catabolism)	COG0123(Histone deacetylase); COG0123(Histone deacetylase)						Histone deacetylase domain	GO:0046970(molecular_function:NAD-dependent histone deacetylase activity (H4-K16 specific)); GO:0032041(molecular_function:NAD-dependent histone deacetylase activity (H3-K14 specific)); GO:0097372(molecular_function:NAD-dependent histone deacetylase activity (H3-K18 specific)); GO:0000118(cellular_component:histone deacetylase complex); GO:0006355(biological_process:regulation of transcription, D…	histone deacetylase phd1 [Ophiocordyceps sinensis CO18]	RecName: Full=Histone deacetylase phd1 [Schizosaccharomyces pombe 972h-]	histone deacetylase
OSIN2383	4.321	4.596	4.873	0.487	0.248	0.233	0	0.063	0.266	0.469	0					K01885	EARS, gltX	map00860(Porphyrin and chlorophyll metabolism); map00970(Aminoacyl-tRNA biosynthesis)	tRNA synthetases class I (E and Q), catalytic domain	GO:0005737(cellular_component:cytoplasm); GO:0004812(molecular_function:aminoacyl-tRNA ligase activity); GO:0005524(molecular_function:ATP binding); GO:0006418(biological_process:tRNA aminoacylation for protein translation)	glutamyl-tRNA synthetase [Ophiocordyceps sinensis CO18]	RecName: Full=Probable glutamate--tRNA ligase, cytoplasmic; AltName: Full=Glutamyl-tRNA synthetase; Short=GluRS [Schizosaccharomyces pombe 972h-]	Glutamyl-tRNA synthetase
OSIN6906	79.324	251.149	151.594	4.447	20.588	3.366	0	15.758	0	0	0								Pectate lyase superfamily protein		glucan 1,3-beta-glucosidase [Colletotrichum graminicola M1.001]	RecName: Full=Glucan 1,3-beta-glucosidase; AltName: Full=1,3-beta-D-glucanohydrolase; AltName: Full=Exo-beta 1,3 glucanase; Flags: Precursor [Bipolaris zeicola]	Inherit from hypNOG: Glycoside hydrolase family 55
OSIN7728	217.859	256.091	383.34	158.421	146.208	116.326	24.293	143.875	33.493	11.699	31.038								NA		hypothetical protein OCS_04906 [Ophiocordyceps sinensis CO18]	_
OSIN5530	29.419	38.152	39.053	15.894	8.514	10.223	34.435	27.703	18.65	44.733	53.583								Centrosome localisation domain of PPC89	GO:0045298(cellular_component:tubulin complex); GO:0008017(molecular_function:microtubule binding)	rhoptry protein [Ophiocordyceps sinensis CO18]	_	0
OSIN6573	5.253	37.867	22.379	3.516	3.715	3.988	18.143	13.883	14.689	28.488	18.022								Protein of unknown function (DUF3433)		phosphoribosylaminoimidazole-succinocarboxamide synthase [Ophiocordyceps sinensis CO18]	_	Protein of unknown function (DUF3433)
OSIN2424	16.654	23.794	21.12	5.962	8.823	8.929	2.865	4.021	6.92	119.362	75.01								Eukaryotic cytochrome b561	GO:0016021(cellular_component:integral component of membrane)	predicted protein [Nectria haematococca mpVI 77-13-4]	_	Eukaryotic cytochrome b561
OSIN0424	235.515	59.333	401.608	2.51	8.875	4.202	4.551	4.039	2.384	33.691	15.806					K14686	SLC31A1, CTR1		Ctr copper transporter family		hypothetical protein MAA_01201 [Metarhizium anisopliae ARSEF 23]	RecName: Full=Copper transport protein ctr4; Short=Copper transporter 4 [Schizosaccharomyces pombe 972h-]	Ctr copper transporter family
OSIN4298	238.788	353.016	249.967	85.156	81.844	94.508	52.7	62.949	56.148	78.257	60.035			NOG115596(V:Defense mechanisms )	NOG115596(HNH endonuclease)				Phosducin		phosducin [Ophiocordyceps sinensis CO18]	_	phosducin
OSIN4094	260.916	421.734	503.144	231.167	168.384	139.651	125.841	296.526	148.678	256.732	221.626	COG0251(J:Translation, ribosomal structure and biogenesis )	COG0251(Endoribonuclease LPSP)						Endoribonuclease L-PSP	GO:0019239(molecular_function:deaminase activity); GO:0008152(biological_process:metabolic process)	protein HMF1 [Ophiocordyceps sinensis CO18]	RecName: Full=Protein HMF1; AltName: Full=High dosage growth inhibitor; AltName: Full=Homologous mitochondrial matrix factor 1 [Saccharomyces cerevisiae S288c]	Endoribonuclease L-PSP
OSIN0441	59.828	67.945	75.439	30.358	24.024	27.051	62.51	42.193	48.833	15.558	7.313								Lipase (class 3)	GO:0046486(biological_process:glycerolipid metabolic process); GO:0004806(molecular_function:triglyceride lipase activity); GO:0016042(biological_process:lipid catabolic process)	lipase [Ophiocordyceps sinensis CO18]	_	Lipase (class 3)
OSIN7093	6.988	78.348	41.155	9.541	6.212	7.937	5.163	8.096	3.378	9.896	10.667	COG1024(I:Lipid transport and metabolism )	COG1024(Enoyl-CoA hydratase)			K13239	PECI	map04146(Peroxisome); map00071(Fatty acid degradation)	Enoyl-CoA hydratase/isomerase family	GO:0016853(molecular_function:isomerase activity); GO:0008152(biological_process:metabolic process)	3,2-trans-enoyl-CoA isomerase [Ophiocordyceps sinensis CO18]	RecName: Full=3,2-trans-enoyl-CoA isomerase; AltName: Full=Delta(3),Delta(2)-enoyl-CoA isomerase; Short=D3,D2-enoyl-CoA isomerase; AltName: Full=Dodecenoyl-CoA isom	Enoyl-CoA hydratase/isomerase family
OSIN1973	79.802	144.29	114.377	42.44	35.417	43.013	117.272	62.207	90.018	75.338	75.882	COG5052(U:Intracellular trafficking, secretion, and vesicular transport )	COG5052(receptor accessory protein)						TB2/DP1, HVA22 family		hypothetical protein S7711_01523 [Stachybotrys chartarum IBT 7711]	_	TB2/DP1, HVA22 family
OSIN0388	40.53	48.9	47.564	15.386	21.589	11.05	14.614	15.35	11.25	12.784	9.816			NOG135067(U:Intracellular trafficking, secretion, and vesicular transport )	NOG135067(F11 receptor)				Fungal specific transcription factor domain	GO:0005634(cellular_component:nucleus); GO:0006351(biological_process:transcription, DNA-templated); GO:0008270(molecular_function:zinc ion binding); GO:0003677(molecular_function:DNA binding)	fungal specific transcription factor domain protein [Ophiocordyceps sinensis CO18]	_	Fungal_trans
OSIN5002	525.583	446.261	760.016	165.484	84.786	61.582	551.584	425.748	292.297	302.393	111.136			NOG132876(S:Function unknown )	NOG132876()				Transcriptional regulation of mitochondrial recombination		hypothetical protein MAA_03533 [Metarhizium anisopliae ARSEF 23]	_	Inherit from ascNOG: Conserved hypothetical protein
OSIN2099	12.706	23.174	16.005	3.78	7.059	7.782	9.67	5.162	15.014	29.593	22.822	COG0644(C:Energy production and conversion )	COG0644(geranylgeranyl reductase)						Electron transfer flavoprotein-ubiquinone oxidoreductase	GO:0004174(molecular_function:electron-transferring-flavoprotein dehydrogenase activity); GO:0055114(biological_process:oxidation-reduction process)	electron transfer flavoprotein-ubiquinone oxidoreductase-like protein [Acremonium chrysogenum ATCC 11550]	RecName: Full=Probable electron transfer flavoprotein-ubiquinone oxidoreductase, mitochondrial; Short=ETF-QO; Short=ETF-ubiquinone oxidoreductase; AltName: Full=Elec	electron transfer flavoprotein-ubiquinone oxidoreductase
OSIN3937	75.26	139.805	120.209	40.429	66.21	26.71	89.066	75.954	30.783	25.172	36.249	COG3733(Q:Secondary metabolites biosynthesis, transport and catabolism )	COG3733(amine oxidase)			K00276	AOC3, AOC2, tynA	map00360(Phenylalanine metabolism); map00350(Tyrosine metabolism); map00260(Glycine, serine and threonine metabolism); map00410(beta-Alanine metabolism)	Copper amine oxidase, enzyme domain	GO:0048038(molecular_function:quinone binding); GO:0005507(molecular_function:copper ion binding); GO:0055114(biological_process:oxidation-reduction process); GO:0009308(biological_process:amine metabolic process); GO:0008131(molecular_function:primary amine oxidase activity)	peroxisomal copper amine oxidase [Metarhizium acridum CQMa 102]	RecName: Full=Peroxisomal primary amine oxidase; AltName: Full=Copper amine oxidase; AltName: Full=Methylamine oxidase	Copper amine oxidase, N3 domain
OSIN3894	0.396	1.637	0.878	0	0.124	0	12.579	2.617	5.256	0.615	0.533								Triose-phosphate Transporter family	GO:0016021(cellular_component:integral component of membrane)	triose-phosphate transporter [Ophiocordyceps sinensis CO18]	_	Triose-phosphate Transporter family
OSIN1394	2805.91	3207.96	3817.86	1076.67	604.572	746.649	2470.1	1391.07	2167.87	1700.74	345.994	COG0484(O:Posttranslational modification, protein turnover, chaperones )	COG0484(ATP binding to DnaK triggers the release of the substrate protein, thus completing the reaction cycle. Several rounds of ATP-dependent interactions between DnaJ, DnaK and GrpE are required for fully efficient folding. Also involved, together with DnaK and GrpE, in the DNA replication of plasmids through activation of initiation proteins (By similarity))						DnaJ domain	GO:0006457(biological_process:protein folding); GO:0051082(molecular_function:unfolded protein binding)	psi protein [Ophiocordyceps sinensis CO18]	RecName: Full=Protein SIS1 [Saccharomyces cerevisiae S288c]	Pfam:DnaJ_C
OSIN6279	64.254	56.435	86.467	11.944	21.413	9.066	24.808	44.312	16.644	27.799	0.205								NA	GO:0003824(molecular_function:catalytic activity); GO:0008152(biological_process:metabolic process)	hypothetical protein OCS_01790 [Ophiocordyceps sinensis CO18]	_	0
OSIN2514	1426.74	1805.19	1793.66	783.052	446.177	444.449	1627.3	1304.25	1440.74	811.186	878.329								CS domain		Hsp90 binding co-chaperone Sba1 [Ophiocordyceps sinensis CO18]	RecName: Full=Protein wos2; AltName: Full=p21 [Schizosaccharomyces pombe 972h-]	CS domain
OSIN5952	0.233	14.144	2.921	0.169	0.155	0.078	2.865	0.362	0.223	51.595	0.933	COG2319(R:General function prediction only )	COG2319(repeat-containing protein)			K03363	CDC20	map04111(Cell cycle - yeast); map04113(Meiosis - yeast); map04120(Ubiquitin mediated proteolysis)	WD domain, G-beta repeat	GO:0051301(biological_process:cell division)	WD-repeat containing protein slp1 [Ophiocordyceps sinensis CO18]	RecName: Full=WD repeat-containing protein slp1 [Schizosaccharomyces pombe 972h-]	WD domain, G-beta repeat
OSIN3163	455.797	674.602	584.611	336.972	276.771	233.42	659.841	443.145	595.621	336.282	251.905	COG0705(R:General function prediction only )	COG0705(rhomboid family)						Rhomboid family	GO:0004252(molecular_function:serine-type endopeptidase activity); GO:0016021(cellular_component:integral component of membrane); GO:0006508(biological_process:proteolysis)	rhomboid family protein [Metarhizium robertsii]	RecName: Full=Rhomboid protein 2 [Fusarium graminearum PH-1]	Rhomboid protein 2
OSIN1826	442.183	103.209	362.531	56.248	51.092	97.475	10.316	11.845	5.145	0.24	0.39								NA		hypothetical protein OCS_02481 [Ophiocordyceps sinensis CO18]	RecName: Full=Putative uncharacterized protein DDB_G0282133 [Dictyostelium discoideum]
OSIN6451	61.691	112.829	147.507	11.669	29.958	39.132	17.532	4.419	13.66	5.203	3.19								NA		bZIP transcription factor [Beauveria bassiana ARSEF 2860]	_	Domain of unknown function (DUF3425)
OSIN5554	22.42	37.033	29.515	12.495	13.003	14.756	7.119	9.491	6.414	58.737	43.952	COG1355(S:Function unknown )	COG1355(UPF0103 protein)						Memo-like protein		DUF52 domain-containing protein [Ophiocordyceps sinensis CO18]	RecName: Full=Protein MEMO1; AltName: Full=Mediator of ErbB2-driven cell motility 1; Short=Memo-1	Memo-like protein
OSIN0381	172.473	265.863	209.412	123.393	55.261	53.791	135.738	155.313	67.544	76.297	24.822								SWIRM domain		putative SWIRM domain protein Fun19 [Metarhizium anisopliae]	RecName: Full=SWIRM domain-containing protein YOR338W [Saccharomyces cerevisiae S288c]	SWIRM domain
OSIN6770	424.375	531.197	559.738	251.509	206.494	163.142	567.753	334.39	486.096	262.988	149.211	COG0443(O:Posttranslational modification, protein turnover, chaperones )	COG0443(heat shock protein 70)			K09489	HSPA4		Hsp70 protein	GO:0006950(biological_process:response to stress)	heat shock protein [Trichoderma reesei RUT C-30]	RecName: Full=Heat shock protein hsp88 [Neurospora crassa OR74A]	heat shock protein Hsp88
OSIN0368	71.789	97.037	98.915	19.462	19.617	23.549	4.813	7.154	3.207	34.014	8.36	COG5309(G:Carbohydrate transport and metabolism )	COG5309(cell wall)						NA	GO:0005975(biological_process:carbohydrate metabolic process); GO:0004553(molecular_function:hydrolase activity, hydrolyzing O-glycosyl compounds)	Glycoside hydrolase, superfamily [Ophiocordyceps sinensis CO18]	RecName: Full=Probable glucan endo-1,3-beta-glucosidase btgC; AltName: Full=Endo-1,3-beta-glucanase btgC; AltName: Full=Laminarinase btgC	Glycosyl hydrolases family 17
OSIN4721	17.679	64.366	45.543	12.897	16.831	13.783	26.992	21.889	35.517	47.507	60.394	COG0652(O:Posttranslational modification, protein turnover, chaperones )	COG0652(PPIases accelerate the folding of proteins)			K12733	PPIL1	map03040(Spliceosome)	Cyclophilin type peptidyl-prolyl cis-trans isomerase/CLD	GO:0000413(biological_process:protein peptidyl-prolyl isomerization); GO:0006457(biological_process:protein folding); GO:0003755(molecular_function:peptidyl-prolyl cis-trans isomerase activity)	Peptidyl-prolyl cis-trans isomerase, cyclophilin-type [Ophiocordyceps sinensis CO18]	RecName: Full=Peptidyl-prolyl cis-trans isomerase-like 1; Short=PPIase; AltName: Full=Rotamase [Fusarium graminearum PH-1]	PPIases accelerate the folding of proteins. It catalyzes the cis-trans isomerization of proline imidic peptide bonds in oligopeptides (By similarity)
OSIN5152	172.217	210.852	154.897	66.446	85.085	57.925	96.587	238.494	88.054	70.468	64.989					K12562	AMPH	map04144(Endocytosis)	SH3 domain	GO:0005737(cellular_component:cytoplasm)	bar [Ophiocordyceps sinensis CO18]	RecName: Full=Protein hob1; AltName: Full=Homolog of Bin1 [Schizosaccharomyces pombe 972h-]	BAR
OSIN2683	80.943	166.701	147.333	9.572	11.702	7.752	270.953	74.831	268.896	177.15	58.507								NA	GO:0006468(biological_process:protein phosphorylation); GO:0004672(molecular_function:protein kinase activity)	serine/threonine-protein kinase Sgk2 [Ophiocordyceps sinensis CO18]	_
OSIN1823	24.143	33.24	32.61	7.232	5.779	10.661	17213.3	364.13	11220.5	434.873	3231.99								Hydrophobic surface binding protein A		cell wall protein [Ophiocordyceps sinensis CO18]	_	Cell wall
OSIN1659	6.545	33.047	24.688	1.715	3.178	1.187	0.594	0.353	0.514	2.826	37.264								NA		hypothetical protein OCS_01429 [Ophiocordyceps sinensis CO18]	_	0
OSIN3223	620.292	549.48	690.524	277.473	200.241	156.469	315.092	153.611	261.642	100.103	57.46								Nitrogen permease regulator 2		putative nitrogen permease regulator [Villosiclava virens]	RecName: Full=Nitrogen permease regulator 2 [Saccharomyces cerevisiae S288c]	Nitrogen permease regulator 2
OSIN7283	3.937	8.531	12.725	0	0	0	3.18	0	0	0	0								ER-Golgi trafficking TRAPP I complex 85 kDa subunit		cis-Golgi transport protein particle complex subunit [Ophiocordyceps sinensis CO18]	RecName: Full=Transport protein particle subunit trs85-1; Short=TRAPP subunit trs85-1 [Schizosaccharomyces pombe 972h-]	Inherit from ascNOG: transport protein particle
OSIN7365	0.186	11.663	4.885	0.127	0.609	0.175	0.166	0.136	0.111	3.243	0.297	COG3250(G:Carbohydrate transport and metabolism )	COG3250(hydrolase family 2)						Glycosyl hydrolases family 2	GO:0005975(biological_process:carbohydrate metabolic process); GO:0004553(molecular_function:hydrolase activity, hydrolyzing O-glycosyl compounds)	glycoside hydrolase family 2 [Ophiocordyceps sinensis CO18]	_	Hydrolase
OSIN5899	57.778	42.189	84.92	27.997	28.338	39.803	11.566	27.748	6.971	6.653	33.377								NA		hypothetical protein OCS_01518 [Ophiocordyceps sinensis CO18]	_
OSIN5816	4.193	4.444	4.446	4.903	2.9	2.86	2.359	1.684	3.147	1.877	1.354								NA	GO:0006351(biological_process:transcription, DNA-templated); GO:0005488(molecular_function:binding)	hypothetical protein OCS_06886 [Ophiocordyceps sinensis CO18]	_	0
OSIN1184	76.576	39.789	53.846	21.739	34.756	24.629	38.296	17.877	31.77	7.153	5.631								NA		hypothetical protein OCS_03655 [Ophiocordyceps sinensis CO18]	_	0
OSIN1986	4.682	15.11	17.864	0.889	1.992	4.046	5.468	8.612	6.431	28.759	13.139								NA		hypothetical protein OCS_04510 [Ophiocordyceps sinensis CO18]	_	0
OSIN5078	67.62	68.515	113.315	15.174	33.002	29.92	11.312	10.351	28.297	101.646	100.592	COG1143(C:Energy production and conversion )	COG1143(NDH-1 shuttles electrons from NADH, via FMN and iron- sulfur (Fe-S) centers, to quinones in the respiratory chain. The immediate electron acceptor for the enzyme in this species is believed to be ubiquinone. Couples the redox reaction to proton translocation (for every two electrons transferred, four hydrogen ions are translocated across the cytoplasmic membrane), and thus conserves the r…			K03941	NDUFS8	map00190(Oxidative phosphorylation)	4Fe-4S dicluster domain	GO:0016020(cellular_component:membrane); GO:0016651(molecular_function:oxidoreductase activity, acting on NAD(P)H); GO:0055114(biological_process:oxidation-reduction process); GO:0051539(molecular_function:4 iron, 4 sulfur cluster binding)	NADH-ubiquinone oxidoreductase 23 kDa subunit [Ophiocordyceps sinensis CO18]	RecName: Full=NADH-ubiquinone oxidoreductase 23 kDa subunit, mitochondrial; AltName: Full=Complex I-23kD; Short=CI-23kD; Flags: Precursor	4Fe-4S binding domain
OSIN5900	12.438	12.568	18.337	5.58	7.275	6.731	19.384	6.493	15.778	49.509	33.664	COG1215(M:Cell wall/membrane/envelope biogenesis )	COG1215(Glycosyl transferase, family 2)	NOG259168(S:Function unknown)	NOG259168()				Glycosyltransferase like family 2	GO:0016740(molecular_function:transferase activity); GO:0008152(biological_process:metabolic process)	glycosyltransferase family 2 protein [Trichoderma virens Gv29-8]	_	Glycosyl transferase family 2
OSIN2372	68.889	69.165	88.707	23.264	21.919	22.119	37.807	25.602	25.639	21.147	13.283	COG5140(O:Posttranslational modification, protein turnover, chaperones )	COG5140(Ubiquitin fusion degradation protein)						Ubiquitin fusion degradation protein UFD1	GO:0006511(biological_process:ubiquitin-dependent protein catabolic process)	Ubiquitin fusion degradation protein UFD1 [Ophiocordyceps sinensis CO18]	_	Ubiquitin fusion degradation protein UFD1
OSIN3620	2.364	5.145	4.758	2.245	1.166	2.325	4.141	6.339	3.421	355.594	257.926								Cytochrome P450	GO:0005506(molecular_function:iron ion binding); GO:0016705(molecular_function:oxidoreductase activity, acting on paired donors, with incorporation or reduction of molecular oxygen); GO:0055114(biological_process:oxidation-reduction process); GO:0004497(molecular_function:monooxygenase activity); GO:0020037(molecular_function:heme binding)	Cytochrome P450 [Ophiocordyceps sinensis CO18]	RecName: Full=Cytochrome P450 82C4 [Arabidopsis thaliana]	Cytochrome p450
OSIN6968	115.102	133.267	165.959	72.068	35.716	45.902	102.335	117.513	95.171	97.412	1.364								Thioredoxin-like		uas [Ophiocordyceps sinensis CO18]	RecName: Full=UBX domain-containing protein 5 [Saccharomyces cerevisiae S288c]	UAS
OSIN2231	20.591	19.025	28.788	1.895	10.351	5.253	3.258	2.418	5.668	45.13	31.407	COG3467(S:Function unknown )	COG3467(Resistance protein)						Pyridoxamine 5'-phosphate oxidase	GO:0016491(molecular_function:oxidoreductase activity); GO:0055114(biological_process:oxidation-reduction process); GO:0010181(molecular_function:FMN binding)	flavin-nucleotide-binding protein [Ophiocordyceps sinensis CO18]	_	Inherit from ascNOG: Conserved hypothetical protein
OSIN0383	7.139	13.26	11.524	5.718	3.065	4.105	283.331	8.694	142.273	3.431	12.124								NA		hypothetical protein OCS_01369 [Ophiocordyceps sinensis CO18]	_
OSIN6281	372.816	260.25	438.733	154.122	110.399	102.611	250.626	115.602	163.512	202.04	122.337								NA		hypothetical protein OCS_01792 [Ophiocordyceps sinensis CO18]	_
OSIN2184	87.477	98.562	120.601	0.508	4.891	2.169	0.507	1.286	1.766	11.689	1.949					K14334	CMLE		Lactonase, 7-bladed beta-propeller		carboxy- -muconate cyclase [Ophiostoma piceae UAMH 11346]	RecName: Full=Carboxy-cis,cis-muconate cyclase; AltName: Full=3-carboxy-cis,cis-muconate lactonizing enzyme; Short=CMLE	Pfam:Muc_lac_enz
OSIN0531	155.877	139.714	163.742	33.832	52.248	44.141	128.383	62.352	57.005	101.698	75.739								Flavin reductase like domain	GO:0042602(molecular_function:riboflavin reductase (NADPH) activity); GO:0055114(biological_process:oxidation-reduction process); GO:0010181(molecular_function:FMN binding)	Flavin reductase-like, FMN-binding protein [Ophiocordyceps sinensis CO18]	_	Flavin reductase like domain
OSIN0213	2.085	1.901	2.517	0.466	0.918	0.632	0.856	0.942	8.841	0.74	1.19								NA		hypothetical protein OCS_03690 [Ophiocordyceps sinensis CO18]	_
OSIN5742	56.649	72.968	112.645	35.706	33.012	47.575	110.764	74.994	74.026	43.566	37.336	COG0142(H:Coenzyme transport and metabolism )	COG0142(synthase)			K00804	GGPS1	map00900(Terpenoid backbone biosynthesis)	Polyprenyl synthetase	GO:0008299(biological_process:isoprenoid biosynthetic process); GO:0016740(molecular_function:transferase activity)	Polyprenyl synthetase-related protein [Ophiocordyceps sinensis CO18]	RecName: Full=Geranylgeranyl pyrophosphate synthase; Short=GGPP synthase; Short=GGPPSase; AltName: Full=(2E,6E)-farnesyl diphosphate synthase; AltName: Full=Dimethy	geranylgeranyl pyrophosphate
OSIN7097	168.036	128.274	179.481	103.994	46.128	80.783	22.834	88.216	10.907	39.176	26.453	COG0515(T:Signal transduction mechanisms )	COG0515(Serine Threonine protein kinase)			K08269	ULK2, ATG1	map04139(Mitophagy - yeast)	Domain of unknown function (DUF3543)		serine/threonine protein kinase domain protein [Metarhizium robertsii]	RecName: Full=Serine/threonine-protein kinase ATG1; AltName: Full=Autophagy-related protein 1	Domain of unknown function (DUF3543)
OSIN6841	64.743	76.507	71.455	33.313	31.268	29.045	8.823	28.962	6.997	18.884	42.906	COG0328(L:Replication, recombination and repair )	COG0328(Endonuclease that specifically degrades the RNA of RNA- DNA hybrids (By similarity))			K03469	rnhA, RNASEH1	map03030(DNA replication)	Caulimovirus viroplasmin	GO:0090502(biological_process:RNA phosphodiester bond hydrolysis, endonucleolytic); GO:0051252(biological_process:regulation of RNA metabolic process); GO:0003676(molecular_function:nucleic acid binding); GO:0004523(molecular_function:RNA-DNA hybrid ribonuclease activity)	RNase H domain protein [Ophiocordyceps sinensis CO18]	RecName: Full=Ribonuclease H1; Short=RNase H1	Caulimovirus viroplasmin
OSIN1246	66.793	103.291	115.336	25.35	8.875	11.458	139.573	55.867	108.771	183.459	51.152								NA		hypothetical protein OCS_00215 [Ophiocordyceps sinensis CO18]	_
OSIN6111	63.578	132.942	109.862	51.092	50.318	45.805	190.483	281.71	149.939	143.136	58.671	COG0515(T:Signal transduction mechanisms )	COG0515(Serine Threonine protein kinase)						Protein kinase domain	GO:0004674(molecular_function:protein serine/threonine kinase activity); GO:0009069(biological_process:serine family amino acid metabolic process); GO:0006468(biological_process:protein phosphorylation); GO:0005524(molecular_function:ATP binding)	Ran1-like protein kinase [Ophiocordyceps sinensis CO18]	RecName: Full=Negative regulator of sexual conjugation and meiosis [Schizosaccharomyces pombe 972h-]	Ran1-like protein kinase
OSIN1466	61.948	79.761	83.061	27.171	30.422	23.763	24.73	16.826	25.699	26.955	33.428	COG5078(O:Posttranslational modification, protein turnover, chaperones )	COG5078(ubiquitin-conjugating enzyme)			K04555	UBE2G2, UBC7	map04120(Ubiquitin mediated proteolysis); map04141(Protein processing in endoplasmic reticulum)	Ubiquitin-conjugating enzyme	GO:0016881(molecular_function:acid-amino acid ligase activity); GO:0008152(biological_process:metabolic process)	hypothetical protein TRIATDRAFT_302235 [Trichoderma atroviride IMI 206040]	RecName: Full=Ubiquitin-conjugating enzyme E2-18 kDa; AltName: Full=Ubiquitin carrier protein; AltName: Full=Ubiquitin-protein ligase [Schizosaccharomyces pombe 972	Ubiquitin-conjugating enzyme
OSIN1757	69.891	33.515	71.663	17.504	23.931	12.431	7.6	9.862	8.729	12.815	16.617								OPT oligopeptide transporter protein	GO:0055085(biological_process:transmembrane transport)	OPT oligopeptide transporter family [Ophiocordyceps sinensis CO18]	RecName: Full=Oligopeptide transporter 3; Short=AtOPT3 [Arabidopsis thaliana]	OPT oligopeptide transporter protein
OSIN0812	174.069	102.477	135.982	119.104	61.081	100.821	77.247	72.286	68.958	81.26	48.578	COG0494(L:Replication, recombination and repair )	COG0494(NUDiX hydrolase)						NUDIX domain		NUDIX domain-containing protein [Villosiclava virens]	_	NUDIX domain
OSIN4215	35.184	33.24	54.723	7.232	10.093	11.001	23.341	18.447	27.739	21.585	8.76								NA		hypothetical protein OCS_02139 [Ophiocordyceps sinensis CO18]	_
OSIN0546	2.877	2.613	3.984	1.154	1.414	1.945	0.795	1.186	0.918	0.813	0.574								ATPase family associated with various cellular activities (AAA)	GO:0008152(biological_process:metabolic process); GO:0005524(molecular_function:ATP binding); GO:0017111(molecular_function:nucleoside-triphosphatase activity)	CbxX/CfqX [Ophiocordyceps sinensis CO18]	RecName: Full=NFX1-type zinc finger-containing protein 1 [Mus musculus]	ATPase family associated with various cellular activities (AAA)
OSIN5147	16.713	23.926	24.631	2.986	2.095	6.906	3.94	5.099	2.615	6.319	1.61	COG3321(Q:Secondary metabolites biosynthesis, transport and catabolism )	COG3321(synthase)						Zinc-binding dehydrogenase	GO:0016747(molecular_function:transferase activity, transferring acyl groups other than amino-acyl groups); GO:0016491(molecular_function:oxidoreductase activity); GO:0031177(molecular_function:phosphopantetheine binding); GO:0055114(biological_process:oxidation-reduction process); GO:0008270(molecular_function:zinc ion binding)	polyketide synthase [Metarhizium anisopliae ARSEF 23]	RecName: Full=Erythronolide synthase, modules 5 and 6; AltName: Full=6-deoxyerythronolide B synthase III; AltName: Full=DEBS 3; AltName: Full=ORF 3 [Saccharopolyspo	polyketide synthase
OSIN7895	22.187	28.533	37.31	2.668	12.249	8.949	7.539	3.559	10.127	30.896	20.812	COG5274(C:Energy production and conversion); COG5274(I:Lipid transport and metabolism); COG1304(C:Energy production and conversion )	COG5274(cytochrome b5); COG5274(cytochrome b5); COG1304(Catalyzes the 1,3-allylic rearrangement of the homoallylic substrate isopentenyl (IPP) to its allylic isomer, dimethylallyl diphosphate (DMAPP) (By similarity))			K00101	lldD	map00620(Pyruvate metabolism)	FMN-dependent dehydrogenase	GO:0046872(molecular_function:metal ion binding); GO:0020037(molecular_function:heme binding); GO:0006089(biological_process:lactate metabolic process); GO:0004460(molecular_function:L-lactate dehydrogenase (cytochrome) activity); GO:0006118(biological_process:obsolete electron transport); GO:0010181(molecular_function:FMN binding); GO:0005758(cellular_component:mitochondrial intermembrane space)…	Cytochrome b2-like protein [Acremonium chrysogenum ATCC 11550]	RecName: Full=Cytochrome b2, mitochondrial; AltName: Full=L-lactate dehydrogenase [Cytochrome]	cytochrome b2, mitochondrial precursor
OSIN7359	66.676	93.336	65.185	13.554	29.369	14.124	2.21	12.497	2.169	33.399	75.995			NOG242392(S:Function unknown)	NOG242392()				NA		hypothetical protein OCS_04953 [Ophiocordyceps sinensis CO18]	_	Inherit from ascNOG: Conserved hypothetical protein
OSIN1525	87.663	91.648	116.837	40.323	56.551	33.228	18.222	17.877	13.231	90.228	59.809	COG4886(S:Function unknown )	COG4886(leucine Rich Repeat)						Leucine Rich Repeat		leucine rich repeat domain-containing protein [Ophiocordyceps sinensis CO18]	RecName: Full=Uncharacterized leucine-rich repeat-containing protein C926.06c [Schizosaccharomyces pombe 972h-]	Inherit from hypNOG: Leucine Rich Repeat
OSIN6460	63.031	46.307	54.596	19.335	31.041	26.535	24.441	24.968	18.993	29.52	20.299	COG5207(O:Posttranslational modification, protein turnover, chaperones )	COG5207(ubiquitin carboxyl-terminal hydrolase)						UBA/TS-N domain	GO:0036459(molecular_function:thiol-dependent ubiquitinyl hydrolase activity); GO:0006511(biological_process:ubiquitin-dependent protein catabolic process); GO:0008242(molecular_function:omega peptidase activity); GO:0008234(molecular_function:cysteine-type peptidase activity); GO:0008270(molecular_function:zinc ion binding)	ubiquitin carboxyl-terminal hydrolase 14 [Metarhizium anisopliae]	RecName: Full=Ubiquitin carboxyl-terminal hydrolase 14; AltName: Full=Deubiquitinating enzyme 14; AltName: Full=UBA domain-containing protein 2; AltName: Full=Ubiq	Zn-finger in ubiquitin-hydrolases and other protein
OSIN2731	44.513	21.577	32.714	16.932	17.285	15.038	5.311	9.4	3.807	12.117	6.749	COG0477(G:Carbohydrate transport and metabolism )	COG0477(major facilitator Superfamily)						Major Facilitator Superfamily	GO:0005975(biological_process:carbohydrate metabolic process); GO:0016773(molecular_function:phosphotransferase activity, alcohol group as acceptor); GO:0005215(molecular_function:transporter activity); GO:0016021(cellular_component:integral component of membrane); GO:0055085(biological_process:transmembrane transport); GO:0005524(molecular_function:ATP binding)	multidrug resistance protein fnx1 [Metarhizium anisopliae]	RecName: Full=Multidrug resistance protein fnx1 [Schizosaccharomyces pombe 972h-]	Hexokinase
OSIN0992	51.885	47.334	41.975	10.059	24.55	20.388	23.996	8.821	25.973	72.251	48.598	COG0753(P:Inorganic ion transport and metabolism )	COG0753(Catalase)			K03781	katE, CAT, catB, srpA	map04213(Longevity regulating pathway - multiple species); map00630(Glyoxylate and dicarboxylate metabolism); map04011(MAPK signaling pathway - yeast); map00380(Tryptophan metabolism); map04146(Peroxisome)	Catalase-related immune-responsive	GO:0020037(molecular_function:heme binding); GO:0006568(biological_process:tryptophan metabolic process); GO:0006804(biological_process:obsolete peroxidase reaction); GO:0042744(biological_process:hydrogen peroxide catabolic process); GO:0015947(biological_process:methane metabolic process); GO:0004096(molecular_function:catalase activity); GO:0046872(molecular_function:metal ion binding); GO:005…	catalase [Ophiocordyceps sinensis CO18]	RecName: Full=Catalase [Schizosaccharomyces pombe 972h-]	Occurs in almost all aerobically respiring organisms and serves to protect cells from the toxic effects of hydrogen peroxide (By similarity)
OSIN2186	22.35	50.618	59.504	8.153	3.798	6.994	40.82	18.493	33.347	53.086	22.361			NOG75989(S:Function unknown)	NOG75989(Gtpase binding)				Diaphanous GTPase-binding Domain		hypothetical protein S40285_04129 [Stachybotrys chlorohalonata IBT 40285]	_	Drf_GBD
OSIN6161	64.114	35.498	130.671	11.976	13.415	13.958	0	28.645	0	0	0								NA		hypothetical protein OCS_06329 [Ophiocordyceps sinensis CO18]	_
OSIN3886	45.002	41.121	69.735	9.212	9.174	6.021	1.45	4.899	1.063	13.347	30.177								NA		hypothetical protein OCS_05952 [Ophiocordyceps sinensis CO18]	_
OSIN5165	43.744	48.941	62.448	11.15	16.924	26.156	8.814	9.989	13.214	166.713	129.63								NA		hypothetical protein OCS_01704 [Ophiocordyceps sinensis CO18]	_	0
OSIN1496	4.88	2.247	4.873	1.249	1.311	1.955	780.241	5.95	787.748	13.889	57.768								NA		hypothetical protein OCS_06865 [Ophiocordyceps sinensis CO18]	_
OSIN3512	0.582	1.566	1.628	0.074	0.134	0.204	12.509	33.942	19.748	75.14	12.893	COG0477(G:Carbohydrate transport and metabolism )	COG0477(major facilitator Superfamily)						Major Facilitator Superfamily	GO:0016021(cellular_component:integral component of membrane); GO:0055085(biological_process:transmembrane transport)	hypothetical protein TRIVIDRAFT_73052 [Trichoderma virens Gv29-8]	_	Major Facilitator Superfamily
OSIN2598	7.861	12.365	14.55	2.107	5.088	3.852	5.136	2.183	6.988	22.21	24.484	COG5641(K:Transcription )	COG5641(GATA binding protein)						GATA zinc finger	GO:0043565(molecular_function:sequence-specific DNA binding); GO:0003700(molecular_function:transcription factor activity, sequence-specific DNA binding); GO:0006355(biological_process:regulation of transcription, DNA-templated); GO:0045449(deleted:old GO); GO:0008270(molecular_function:zinc ion binding); GO:0005667(cellular_component:transcription factor complex)	GATA transcription factor [Ophiocordyceps sinensis CO18]	RecName: Full=Suppressor of ferric uptake 1	ZnF_GATA
OSIN2633	23.211	20.876	28.742	14.359	16.914	17.674	10.788	16.98	11.199	19.822	17.181								NA		hypothetical protein OCS_05220 [Ophiocordyceps sinensis CO18]	_
OSIN3207	910.523	1058.49	1260.5	404.688	314.87	287.551	1257.29	562.324	966.446	501.848	237.371	COG0457(R:General function prediction only )	COG0457(repeat-containing protein)			K09553	STIP1		Tetratricopeptide repeat	GO:0006950(biological_process:response to stress)	heat shock protein [Ophiocordyceps sinensis CO18]	RecName: Full=Hsp70-Hsp90 organizing protein; Short=TaHop [Triticum aestivum]	STI1
OSIN4436	984.548	890.314	1316.14	405.842	268.494	352.538	713.468	623.281	573.395	395.802	100.623	COG0515(T:Signal transduction mechanisms )	COG0515(Serine Threonine protein kinase)						Protein kinase domain	GO:0004674(molecular_function:protein serine/threonine kinase activity); GO:0009069(biological_process:serine family amino acid metabolic process); GO:0006468(biological_process:protein phosphorylation); GO:0005524(molecular_function:ATP binding)	Protein kinase-like domain protein [Ophiocordyceps sinensis CO18]	RecName: Full=Serine/threonine-protein kinase ksp1; AltName: Full=Serine/threonine-protein kinase ppk20 [Schizosaccharomyces pombe 972h-]	STYKc
OSIN2025	58.663	56.14	52.783	32.995	24.85	28.734	104.737	41.948	70.296	67.298	29.971	COG4251(T:Signal transduction mechanisms )	COG4251(Histidine kinase)						PAS fold	GO:0009584(biological_process:detection of visible light); GO:0009365(cellular_component:protein histidine kinase complex); GO:0000155(molecular_function:phosphorelay sensor kinase activity); GO:0000156(molecular_function:phosphorelay response regulator activity); GO:0016020(cellular_component:membrane); GO:0018298(biological_process:protein-chromophore linkage); GO:0006355(biological_process:reg…	ATPase-like, ATP-binding domain protein [Ophiocordyceps sinensis CO18]	RecName: Full=Cyanobacterial phytochrome B [Nostoc sp. PCC 7120]	Pfam:Phytochrome
OSIN6833	80.722	83.493	75.693	26.801	34.736	28.442	34.95	64.779	28.631	36.6	53.942			NOG87330(S:Function unknown )	NOG87330(Nitrile hydratase beta subunit)				Calcipressin	GO:0019722(biological_process:calcium-mediated signaling)	calcipressin [Ophiocordyceps sinensis CO18]	RecName: Full=Calcipressin-1; AltName: Full=Down syndrome critical region protein 1 homolog; AltName: Full=Regulator of calcineurin 1	Calcipressin
OSIN0096	49.544	661.851	427.728	61.331	70.648	70.92	50.813	103.331	35.808	26.892	18.719					K01183	E3.2.1.14	map00520(Amino sugar and nucleotide sugar metabolism)	Glycosyl hydrolases family 18	GO:0004568(molecular_function:chitinase activity); GO:0006032(biological_process:chitin catabolic process); GO:0005975(biological_process:carbohydrate metabolic process); GO:0016998(biological_process:cell wall macromolecule catabolic process)	glycoside hydrolase family 18 protein [Ophiocordyceps sinensis CO18]	RecName: Full=Endochitinase 1; AltName: Full=Complement-fixation antigen; Short=CF-AG; Short=CF-antigen; Flags: Precursor [Coccidioides immitis RS]	Glyco_18
OSIN0538	14.407	18.212	19.457	4.966	9.432	5.7	13.671	3.396	14.226	73.492	108.377			NOG82211(R:General function prediction only )	NOG82211(Bacteriophage CII protein)				Protein of unknown function (Ytp1)		YTP1-like protein [Ophiocordyceps sinensis CO18]	RecName: Full=Protein YTP1 [Saccharomyces cerevisiae S288c]	Protein of unknown function (Ytp1)
OSIN2178	202.882	201.629	239.851	92.569	88.346	80.647	10.884	86.197	12.176	60.552	62.528			NOG48072(R:General function prediction only )	NOG48072(Isochorismatase family)				NA		pheromone-regulated membrane protein [Ophiocordyceps sinensis CO18]	RecName: Full=Uncharacterized vacuolar membrane protein YJR054W [Saccharomyces cerevisiae S288c]	Inherit from ascNOG: Conserved hypothetical protein
OSIN0423	5.043	11.287	13.961	2.287	0.351	2.082	3.905	2.309	3.387	4.265	2.8								Heavy-metal-associated domain	GO:0016021(cellular_component:integral component of membrane); GO:0019829(molecular_function:cation-transporting ATPase activity); GO:0030001(biological_process:metal ion transport); GO:0008152(biological_process:metabolic process); GO:0046872(molecular_function:metal ion binding); GO:0005524(molecular_function:ATP binding)	cation transport ATPase [Ophiocordyceps sinensis CO18]	RecName: Full=P-type cation-transporting ATPase; AltName: Full=Cadmium resistance protein 2; AltName: Full=Cadmium-translocating P-type ATPase; AltName: Full=Cd(2+	Heavy-metal-associated domain
OSIN6940	516.08	490.9	475.419	58.303	53.414	53.664	34.81	255.375	35.714	1.001	0.523					K05857	PLCD	map04070(Phosphatidylinositol signaling system); map04933(AGE-RAGE signaling pathway in diabetic complications); map00562(Inositol phosphate metabolism)	Phosphatidylinositol-specific phospholipase C, X domain	GO:0009395(biological_process:phospholipid catabolic process); GO:0004435(molecular_function:phosphatidylinositol phospholipase C activity); GO:0046339(biological_process:diacylglycerol metabolic process); GO:0007242(deleted:old GO); GO:0004871(molecular_function:signal transducer activity); GO:0035556(biological_process:intracellular signal transduction); GO:0046872(molecular_function:metal ion …	1-phosphatidylinositol-4,5-bisphosphate phosphodiesterase gamma 2 [Ophiocordyceps sinensis CO18]	RecName: Full=1-phosphatidylinositol 4,5-bisphosphate phosphodiesterase zeta-1; AltName: Full=Phosphoinositide phospholipase C-zeta-1; AltName: Full=Phospholipase	PLCYc
OSIN6513	142.076	309.994	203.246	81.344	80.895	97.3	32.207	57.987	23.872	103.293	109.177			NOG44108(S:Function unknown)	NOG44108(Protein involved in osmosensory signaling pathway via Sho1 osmosensor)	K11246	SHO1	map04011(MAPK signaling pathway - yeast)	SH3 domain		osmosensor protein [Ophiocordyceps sinensis CO18]	RecName: Full=High osmolarity signaling protein SHO1; AltName: Full=Osmosensor SHO1 [Nectria haematococca mpVI 77-13-4]	Variant SH3 domain
OSIN3927	14.22	52.337	45.832	6.544	5.614	13.725	10.998	9.708	13.282	18.258	16.535	COG0502(H:Coenzyme transport and metabolism )	COG0502(Catalyzes the conversion of dethiobiotin (DTB) to biotin by the insertion of a sulfur atom into dethiobiotin via a radical- based mechanism (By similarity))			K01012	bioB	map00780(Biotin metabolism)	Radical SAM superfamily	GO:0004076(molecular_function:biotin synthase activity); GO:0051537(molecular_function:2 iron, 2 sulfur cluster binding); GO:0051539(molecular_function:4 iron, 4 sulfur cluster binding); GO:0009102(biological_process:biotin biosynthetic process); GO:0046872(molecular_function:metal ion binding)	Biotin synthase [Ophiocordyceps sinensis CO18]	RecName: Full=Biotin synthase [Schizosaccharomyces pombe 972h-]	Biotin and Thiamin Synthesis associated domain
OSIN7517	96.014	163.416	137.934	55.804	19.122	55.94	17.899	68.465	19.268	6.548	2.287								Heat-labile enterotoxin alpha chain	GO:0003824(molecular_function:catalytic activity); GO:0005576(cellular_component:extracellular region); GO:0009405(biological_process:pathogenesis); GO:0008152(biological_process:metabolic process)	Heat-labile enterotoxin IIA, A chain [Ophiocordyceps sinensis CO18]	_	Cholera enterotoxin, A subunit
OSIN6538	25.82	24.77	35.67	11.711	7.946	10.418	4.804	7.073	7.134	868.787	1009.8	COG2273(G:Carbohydrate transport and metabolism )	COG2273(Glycoside hydrolase family 16)						Glycosyl hydrolases family 16	GO:0005975(biological_process:carbohydrate metabolic process); GO:0004553(molecular_function:hydrolase activity, hydrolyzing O-glycosyl compounds)	glucan 1,3-beta-glucosidase [Ophiocordyceps sinensis CO18]	RecName: Full=Beta-1,3-glucan-binding protein; Short=GBP; Flags: Precursor	to mixed-linked glucanase precursor
OSIN2354	11.553	16.605	18.626	4.765	6.832	4.834	43.476	4.655	57.888	9.802	13.221	COG0477(G:Carbohydrate transport and metabolism )	COG0477(major facilitator Superfamily)						Sugar (and other) transporter	GO:0022891(molecular_function:substrate-specific transmembrane transporter activity); GO:0016021(cellular_component:integral component of membrane); GO:0055085(biological_process:transmembrane transport)	hypothetical protein FPSE_09265 [Fusarium pseudograminearum CS3096]	RecName: Full=Low-affinity glucose transporter HXT1 [Saccharomyces cerevisiae S288c]	Fungal trichothecene efflux pump (TRI12)
OSIN2540	13.591	11.48	20.762	1.387	4.159	3.229	1.38	0.652	1.886	9.624	10.155					K00681	ggt	map00460(Cyanoamino acid metabolism); map00480(Glutathione metabolism); map00430(Taurine and hypotaurine metabolism)	Gamma-glutamyltranspeptidase		putative gamma-glutamyltranspeptidase [Colletotrichum sublineola]	RecName: Full=Gamma-glutamyltranspeptidase 2; AltName: Full=Gamma-glutamyltransferase 2; AltName: Full=Glutathione hydrolase 2; Flags: Precursor [Arabidopsis thali	Gamma-glutamyltranspeptidase
OSIN3086	150.391	107.958	153.661	52.14	55.22	54.588	78.583	56.773	80.097	501.702	348.671								E1-E2 ATPase	GO:0015444(molecular_function:magnesium-importing ATPase activity); GO:0016021(cellular_component:integral component of membrane); GO:0015693(biological_process:magnesium ion transport); GO:0008152(biological_process:metabolic process); GO:0046872(molecular_function:metal ion binding); GO:0005524(molecular_function:ATP binding)	magnesium-translocating P-type ATPase family protein [Ophiocordyceps sinensis CO18]	RecName: Full=Magnesium-transporting ATPase, P-type 1; AltName: Full=Mg(2+) transport ATPase, P-type 1 [Escherichia coli O157:H7]	Cation_ATPase_N
OSIN5959	21.965	17.815	15.439	5.485	3.622	6.293	6.394	8.54	4.725	2.294	0								SUR7/PalI family		integral membrane protein [Metarhizium acridum CQMa 102]	_	SUR7/PalI family
OSIN3763	191.201	444.949	456.643	33.98	26.738	34.628	31.194	66.219	30.08	65.181	40.69	COG3791(S:Function unknown )	COG3791(Glutathione-dependent formaldehyde-activating Gfa)						Glutathione-dependent formaldehyde-activating enzyme	GO:0016846(molecular_function:carbon-sulfur lyase activity); GO:0008152(biological_process:metabolic process)	glutathione-dependent formaldehyde-activating enzyme [Ophiocordyceps sinensis CO18]	_	DUF636 domain protein
OSIN1596	50.953	39.413	48.107	23.317	20.092	21.75	25.97	23.501	24.241	64.743	61.666	COG5126(D:Cell cycle control, cell division, chromosome partitioning); COG5126(T:Signal transduction mechanisms); COG5126(Z:Cytoskeleton)	COG5126(myosin light chain); COG5126(myosin light chain); COG5126(myosin light chain)	NOG135173(S:Function unknown )	NOG135173()				EF-hand domain	GO:0005509(molecular_function:calcium ion binding)	EF-hand-like domain protein [Ophiocordyceps sinensis CO18]	_	EFh
OSIN2241	1113.59	1102.35	1222.34	596.867	497.558	461.617	1067.22	877.397	1085.86	540.721	185.08	COG5580(O:Posttranslational modification, protein turnover, chaperones )	COG5580(AHA1, activator of heat shock 90kDa protein ATPase homolog)						Activator of Hsp90 ATPase homolog 1-like protein	GO:0032781(biological_process:positive regulation of ATPase activity); GO:0006950(biological_process:response to stress); GO:0051087(molecular_function:chaperone binding); GO:0001671(molecular_function:ATPase activator activity)	Activator of Hsp90 ATPase [Ophiocordyceps sinensis CO18]	RecName: Full=Uncharacterized protein C1711.08 [Schizosaccharomyces pombe 972h-]	Activator of Hsp90 ATPase homolog 1-like protein
OSIN3403	404.133	532.733	439.864	262.966	201.686	241.241	382.582	370.46	266.556	165.868	112.213			NOG84579(S:Function unknown )	NOG84579()				Domain of unknown function (DUF4452)		hypothetical protein CCM_06798 [Cordyceps militaris CM01]	_	Inherit from ascNOG: Conserved hypothetical protein
OSIN3347	224.906	209.561	260.787	120.799	94.888	110.83	130.611	129.729	114.456	70.906	51.881								Bromodomain		transcription regulator BDF1 [Metarhizium anisopliae]	_	BROMO
OSIN0842	32.214	30.404	38.926	18.817	15.335	16.011	13.784	16.147	13.702	18.759	13.765			NOG126138(S:Function unknown )	NOG126138()				NA		F-box domain protein [Ophiocordyceps sinensis CO18]	_	FBOX
OSIN2246	170.225	187.475	279.32	82.138	81.875	114.293	40.34	74.306	41.433	113.022	45.613								Helix-loop-helix DNA-binding domain	GO:0003677(molecular_function:DNA binding)	helix-loop-helix DNA-binding domain-containing protein [Ophiocordyceps sinensis CO18]	RecName: Full=Putative transcription factor sre2; AltName: Full=Sterol regulatory element-binding protein 2 [Schizosaccharomyces pombe 972h-]	Helix-loop-helix DNA-binding domain
OSIN1434	40.914	37.948	43.141	11.436	12.425	20.592	15.374	11.32	11.542	10.167	12.534	COG5143(U:Intracellular trafficking, secretion, and vesicular transport )	COG5143(vesicle-associated membrane protein)			K08517	SEC22	map04145(Phagosome); map04130(SNARE interactions in vesicular transport)	Regulated-SNARE-like domain	GO:0016021(cellular_component:integral component of membrane); GO:0016192(biological_process:vesicle-mediated transport)	hypothetical protein TRIVIDRAFT_55478 [Trichoderma virens Gv29-8]	RecName: Full=Protein transport protein sec22 [Schizosaccharomyces pombe 972h-]	Synaptobrevin
OSIN7360	214.505	264.633	150.197	12.643	51.35	9.484	0.507	5.968	0.497	17.059	9.313								Bacterial signalling protein N terminal repeat		mhyt [Ophiocordyceps sinensis CO18]	_	Inherit from ascNOG: MHYT domain signaling protein
OSIN3199	16140.8	1771.19	10863.8	805.416	1979.48	119.487	10.194	199.154	11.739	9.885	28.966					K14686	SLC31A1, CTR1		Ctr copper transporter family	GO:0016021(cellular_component:integral component of membrane); GO:0035434(biological_process:copper ion transmembrane transport); GO:0005375(molecular_function:copper ion transmembrane transporter activity)	Ctr copper transporter family protein [Ophiocordyceps sinensis CO18]	RecName: Full=Copper transport protein ctr4; Short=Copper transporter 4 [Schizosaccharomyces pombe 972h-]	Ctr copper transporter family
OSIN6796	80.547	185.573	108.234	39.867	29.844	20.894	77.963	84.105	54.356	26.11	20.904								Ubiquitin carboxyl-terminal hydrolase	GO:0016787(molecular_function:hydrolase activity); GO:0008152(biological_process:metabolic process)	ubiquitin hydrolase family protein [Ophiocordyceps sinensis CO18]	_	Ubiquitin carboxyl-terminal hydrolase
OSIN7668	389.389	345.919	367.473	104.629	162.306	121.617	3.817	7.191	2.307	2.93	2.513								NA		related to beta-1,3-glucanase [Claviceps purpurea 20.1]	_	Inherit from NOG: hydrolase
OSIN5429	28.662	164.047	58.926	17.832	21.475	20.563	215.754	49.401	100.728	408.669	368.026	COG5274(C:Energy production and conversion); COG5274(I:Lipid transport and metabolism); COG1053(C:Energy production and conversion )	COG5274(cytochrome b5); COG5274(cytochrome b5); COG1053(Succinate DeHydrogenase)						Cytochrome b5-like Heme/Steroid binding domain	GO:0020037(molecular_function:heme binding); GO:0019643(biological_process:reductive tricarboxylic acid cycle); GO:0045281(cellular_component:succinate dehydrogenase complex); GO:0018874(biological_process:benzoate metabolic process); GO:0000104(molecular_function:succinate dehydrogenase activity); GO:0006118(biological_process:obsolete electron transport); GO:0006119(biological_process:oxidative…	flavocytochrome c [Ophiocordyceps sinensis CO18]	RecName: Full=Putative fumarate reductase; AltName: Full=FAD-dependent oxidoreductase FRDS; AltName: Full=NADH; AltName: Full=NADH-dependent fumarate reductase [Sch	FAD binding domain
OSIN3868	17.33	24.069	23.996	13.109	10.464	7.889	13.479	10.098	10.453	7.758	1.928	COG5307(R:General function prediction only )	COG5307(and SEC7 domain)			K18442	ARFGEF, BIG	map04144(Endocytosis)	Guanine nucleotide exchange factor in Golgi transport N-terminal	GO:0032012(biological_process:regulation of ARF protein signal transduction); GO:0043547(biological_process:positive regulation of GTPase activity); GO:0005086(molecular_function:ARF guanyl-nucleotide exchange factor activity)	SEC7-like protein [Ophiocordyceps sinensis CO18]	RecName: Full=Protein transport protein sec72 [Schizosaccharomyces pombe 972h-]	to guanyl-nucleotide exchange factor
OSIN0504	16.643	34.42	22.494	9.869	7.213	11.147	6.586	16.772	4.613	4.88	8.719								Zinc finger protein		hypothetical protein OCS_06008 [Ophiocordyceps sinensis CO18]	_	Zinc finger protein
OSIN6818	336.025	300.12	412.289	198.659	138.127	91.308	469.891	241.147	419.444	273.301	493.861	COG1958(K:Transcription )	COG1958(small nuclear ribonucleoprotein)			K12624	LSM5	map03018(RNA degradation); map03040(Spliceosome)	LSM domain	GO:0019013(cellular_component:viral nucleocapsid); GO:0030529(cellular_component:intracellular ribonucleoprotein complex)	Like-Sm ribonucleoprotein (LSM) domain, eukaryotic/archaea-type [Ophiocordyceps sinensis CO18]	RecName: Full=Probable U6 snRNA-associated Sm-like protein LSm5 [Dictyostelium discoideum]	Sm
OSIN4686	159.615	156.634	209.655	71.317	88.872	78.799	114.809	92.481	114.336	296.179	220.108			NOG134247(S:Function unknown )	NOG134247()				Protoglobin	GO:0005506(molecular_function:iron ion binding); GO:0019825(molecular_function:oxygen binding); GO:0020037(molecular_function:heme binding); GO:0015671(biological_process:oxygen transport)	globin-like-protein [Ophiocordyceps sinensis CO18]	_	Inherit from ascNOG: Conserved hypothetical protein
OSIN5497	505.132	549.571	303.501	95.745	109.501	238.624	229.504	399.512	293.172	394.832	189.501	COG1584(S:Function unknown )	COG1584(gpr1 fun34 YaaH family protein)						GPR1/FUN34/yaaH family	GO:0016020(cellular_component:membrane)	GPR/FUN34 family protein [Ophiocordyceps sinensis CO18]	RecName: Full=Accumulation of dyads protein 2; AltName: Full=Ammonia transport outward protein 1 [Saccharomyces cerevisiae S288c]	GPR1/FUN34/yaaH family
OSIN0959	89.725	110.48	92.287	47.873	50.772	40.795	49.04	62.696	38.955	55.442	56.066	COG0515(T:Signal transduction mechanisms )	COG0515(Serine Threonine protein kinase)			K08794	CAMK1		Protein kinase domain	GO:0004674(molecular_function:protein serine/threonine kinase activity); GO:0009069(biological_process:serine family amino acid metabolic process); GO:0006468(biological_process:protein phosphorylation); GO:0005524(molecular_function:ATP binding)	Calcium/calmodulin-dependent protein kinase CMK, fungi [Ophiocordyceps sinensis CO18]	RecName: Full=Calcium/calmodulin-dependent protein kinase	Calcium calmodulin-dependent protein kinase
OSIN5003	2725.62	2634.76	3223.43	1129.91	468.611	243.41	4102.08	1708.85	2156.4	1684.4	802.775	COG0542(O:Posttranslational modification, protein turnover, chaperones )	COG0542(ATP-dependent CLP protease ATP-binding subunit)						AAA domain (Cdc48 subfamily)	GO:0019538(biological_process:protein metabolic process); GO:0006950(biological_process:response to stress); GO:0017111(molecular_function:nucleoside-triphosphatase activity); GO:0005524(molecular_function:ATP binding)	heat shock protein 101 [Metarhizium anisopliae ARSEF 23]	RecName: Full=Heat shock protein hsp98; AltName: Full=Protein aggregation-remodeling factor hsp98 [Neurospora crassa OR74A]	Clp amino terminal domain
OSIN0166	1039.72	1393.6	1487.98	425.135	390.193	348.841	1585.93	842.431	1468.29	778.037	632.681								NA		PCI domain-containing protein [Ophiocordyceps sinensis CO18]	_	0
OSIN1485	9.748	12.934	8.025	5.316	1.765	3.531	14.099	9.12	7.837	3.107	1.015	COG5048(R:General function prediction only )	COG5048(Zinc finger protein)						Fungal specific transcription factor domain	GO:0005634(cellular_component:nucleus); GO:0006351(biological_process:transcription, DNA-templated); GO:0008270(molecular_function:zinc ion binding); GO:0003677(molecular_function:DNA binding)	zinc finger domain-containing protein type domain containing protein [Ophiocordyceps sinensis CO18]	_	Fungal specific transcription factor domain
OSIN0264	9.073	7.321	19.642	2.743	1.806	3.687	7.932	15.776	8.832	6.799	5.334								RhoGEF domain	GO:0005089(molecular_function:Rho guanyl-nucleotide exchange factor activity); GO:0032321(deleted:old GO)	rsp [Ophiocordyceps sinensis CO18]	_	RhoGEF domain
OSIN0098	260.555	318.759	368.212	190.845	121.688	113.836	86.34	173.471	84.05	193.97	163.212	COG0362(G:Carbohydrate transport and metabolism )	COG0362(Catalyzes the oxidative decarboxylation of 6- phosphogluconate to ribulose 5-phosphate and CO(2), with concomitant reduction of NADP to NADPH (By similarity))			K00033	PGD, gnd, gntZ	map00480(Glutathione metabolism); map00030(Pentose phosphate pathway)	NAD binding domain of 6-phosphogluconate dehydrogenase	GO:0050661(molecular_function:NADP binding); GO:0006098(biological_process:pentose-phosphate shunt); GO:0004616(molecular_function:phosphogluconate dehydrogenase (decarboxylating) activity); GO:0019521(biological_process:D-gluconate metabolic process)	6-phosphogluconate dehydrogenase, decarboxylating [Ophiocordyceps sinensis CO18]	RecName: Full=6-phosphogluconate dehydrogenase, decarboxylating 1 [Saccharomyces cerevisiae S288c]	Catalyzes the oxidative decarboxylation of 6- phosphogluconate to ribulose 5-phosphate and CO(2), with concomitant reduction of NADP to NADPH (By similarity)
OSIN5523	10.493	3.315	11.501	0.106	0	0	0	12.57	0	0	0								NA		hypothetical protein OCS_06463 [Ophiocordyceps sinensis CO18]	_	0
OSIN2187	75.201	58.092	100.301	26.218	12.518	18.131	200.092	68.157	171.17	31.814	15.14								WW-domain ligand protein		WW-domain-binding protein [Ophiocordyceps sinensis CO18]	_	WW-domain ligand protein
OSIN4153	788.724	1123.69	1082.65	544.61	466.104	357.187	1058.13	712.049	1017.12	1220.16	1048.22	COG2163(J:Translation, ribosomal structure and biogenesis )	COG2163((ribosomal) protein)	NOG254765(S:Function unknown)	NOG254765()	K02934	RP-L6e, RPL6	map03010(Ribosome)	Ribosomal protein L6e	GO:0003735(molecular_function:structural constituent of ribosome); GO:0006412(biological_process:translation); GO:0005840(cellular_component:ribosome); GO:0042254(biological_process:ribosome biogenesis)	Ribosomal protein L6E [Ophiocordyceps sinensis CO18]	RecName: Full=60S ribosomal protein L6-B; AltName: Full=L17; AltName: Full=RP18; AltName: Full=YL16 [Saccharomyces cerevisiae S288c]	60S ribosomal protein L6
OSIN3545	53.772	54.553	82.275	17.906	21.888	22.771	12.955	18.022	12.082	5.13	4.441			NOG229813(A:RNA processing and modification )	NOG229813()				NA		hypothetical protein NECHADRAFT_43529 [Nectria haematococca mpVI 77-13-4]	_	Inherit from ascNOG: regulator medusa
OSIN2359	17.959	12.812	20.104	5.379	3.55	6.867	17.759	28.699	20.82	38.279	105.802								NA		hypothetical protein CFIO01_10521 [Colletotrichum fioriniae PJ7]	_	0
OSIN6022	37.723	56.831	107.16	21.591	20.722	15.32	30.172	27.485	34.256	12.742	15.673	COG0443(O:Posttranslational modification, protein turnover, chaperones )	COG0443(heat shock protein 70)						Hsp70 protein	GO:0006950(biological_process:response to stress); GO:0005524(molecular_function:ATP binding)	heat shock 70 kd protein cognate 1 [Ophiocordyceps sinensis CO18]	RecName: Full=Ribosome-associated complex subunit SSZ1; AltName: Full=DnaK-related protein SSZ1; AltName: Full=Heat shock protein 70 homolog SSZ1; AltName: Full=Pl	to Hsp70 chaperone BiP
OSIN5080	144.906	139.358	118.511	63.269	71.525	54.345	82.042	91.902	61.533	11.209	3.887								NA		oxidoreductase-like protein [Ophiocordyceps sinensis CO18]	_	Inherit from ascNOG: Conserved hypothetical protein
OSIN6445	20.568	29.722	24.18	11.595	10.825	12.314	12.588	14.562	10.993	21.366	15.478			NOG127366(S:Function unknown )	NOG127366(STYKc)				C2H2-type zinc finger		zinc finger domain-containing protein [Ophiocordyceps sinensis CO18]	_	ZnF_C2H2
OSIN0430	9.504	14.704	16.34	0	0	0	0	2.989	0	4.661	16.452	COG5641(K:Transcription )	COG5641(GATA binding protein)						GATA zinc finger	GO:0043565(molecular_function:sequence-specific DNA binding); GO:0003700(molecular_function:transcription factor activity, sequence-specific DNA binding); GO:0050896(biological_process:response to stimulus); GO:0044182(biological_process:filamentous growth of a population of unicellular organisms); GO:0006355(biological_process:regulation of transcription, DNA-templated); GO:0045449(deleted:old G…	transcription factor rfeH-Penicillium chrysogenum [Ophiocordyceps sinensis CO18]	RecName: Full=Biofilm regulator 1	GATA zinc finger
OSIN0147	81.176	274.872	267.507	67.07	21.392	17.509	188.142	77.838	135.739	100.958	38.69								YT521-B-like domain	GO:0003676(molecular_function:nucleic acid binding); GO:0000166(molecular_function:nucleotide binding)	YTH domain protein [Ophiocordyceps sinensis CO18]	_	YT521-B-like domain
OSIN0649	1779.05	1884.02	2137.17	1084.87	843.645	724.792	1817.6	1081.04	1339.26	739.133	327.88								CRAL/TRIO, N-terminal domain	GO:0005215(molecular_function:transporter activity); GO:0006810(biological_process:transport); GO:0005622(cellular_component:intracellular)	Sec14 cytosolic factor [Ophiocordyceps sinensis CO18]	RecName: Full=Sec14 cytosolic factor; AltName: Full=Phosphatidylinositol/phosphatidyl-choline transfer protein; Short=PI/PC TP; AltName: Full=Sporulation-specific p	CRAL_TRIO_N
OSIN3019	134.727	111.649	207.865	8.45	19.617	7.83	1.013	4.474	1.612	0.355	0.123								Amidase	GO:0016811(molecular_function:hydrolase activity, acting on carbon-nitrogen (but not peptide) bonds, in linear amides); GO:0006807(biological_process:nitrogen compound metabolic process); GO:0016884(molecular_function:carbon-nitrogen ligase activity, with glutamine as amido-N-donor)	amidase [Ophiocordyceps sinensis CO18]	RecName: Full=Putative amidase C550.07 [Schizosaccharomyces pombe 972h-]	Acetamidase
OSIN4048	63.299	92.888	115.012	24.715	25.551	32.586	60.169	42.944	69.293	63.784	52.301	COG0071(O:Posttranslational modification, protein turnover, chaperones )	COG0071(Heat shock protein)			K13993	HSP20	map04141(Protein processing in endoplasmic reticulum)	NA		HSP20-like chaperone [Cordyceps militaris CM01]	_	Hsp20/alpha crystallin family
OSIN2425	7.302	10.118	15.427	1.535	3.632	1.109	0	0	0	1.992	0	COG4266(F:Nucleotide transport and metabolism )	COG4266(allantoicase (EC 3.5.3.4))			K01477	alc, ALLC	map00230(Purine metabolism)	Allantoicase repeat	GO:0000256(biological_process:allantoin catabolic process); GO:0004037(molecular_function:allantoicase activity); GO:0006144(biological_process:purine nucleobase metabolic process)	hypothetical protein S7711_05972 [Stachybotrys chartarum IBT 7711]	RecName: Full=Allantoicase	DIL domain
OSIN6864	130.126	47.242	289.528	20.384	46.665	29.405	0	7.326	1.183	1.606	6.431								Membrane-associating domain		hypothetical protein MAA_01832 [Metarhizium anisopliae ARSEF 23]	_	Membrane-associating domain
OSIN7404	45.736	115.91	103.153	42.546	37.006	37.303	124.548	71.091	70.622	130.53	79.236			NOG45225(S:Function unknown)	NOG45225()	K12609	CAF120	map03018(RNA degradation)	NA		PH domain protein [Ophiocordyceps sinensis CO18]	RecName: Full=CCR4-NOT transcriptional complex subunit CAF120; AltName: Full=120 kDa CCR4-associated factor	Inherit from ascNOG: PH domain protein
OSIN4065	48.228	75.633	63.511	27.838	25.851	31.798	25.743	20.757	22.423	11.741	9.642			NOG123883(S:Function unknown )	NOG123883()				Fungal specific transcription factor domain	GO:0006355(biological_process:regulation of transcription, DNA-templated); GO:0046872(molecular_function:metal ion binding); GO:0006366(biological_process:transcription from RNA polymerase II promoter)	hypothetical protein S40285_00671 [Stachybotrys chlorohalonata IBT 40285]	_	Fungal_trans
OSIN1145	38.923	35.162	37.425	17.324	16.707	15.515	31.316	13.892	25.278	73.033	95.75					K00624	E2.3.1.7	map04146(Peroxisome)	Choline/Carnitine o-acyltransferase	GO:0016746(molecular_function:transferase activity, transferring acyl groups); GO:0008152(biological_process:metabolic process)	carnitine acetyl transferase [Ophiocordyceps sinensis CO18]	RecName: Full=Putative mitochondrial carnitine O-acetyltransferase [Saccharomyces cerevisiae S288c]	to carnitine acetyl transferase
OSIN6493	5.334	3.467	5.15	0.064	0.155	0.554	0.358	0.127	0.686	2.982	26.084								NA		hypothetical protein OCS_03139 [Ophiocordyceps sinensis CO18]	_
OSIN0863	6.965	9.538	7.54	3.664	1.125	2.636	7.6	4.573	2.83	6.997	3.99	COG0464(O:Posttranslational modification, protein turnover, chaperones )	COG0464(Aaa atpase)			K13338	PEX1	map04146(Peroxisome)	Peroxisome biogenesis factor 1, N-terminal	GO:0006625(biological_process:protein targeting to peroxisome); GO:0005778(cellular_component:peroxisomal membrane); GO:0006200(biological_process:obsolete ATP catabolic process); GO:0005524(molecular_function:ATP binding); GO:0042623(molecular_function:ATPase activity, coupled)	ATPase, AAA-type, core [Ophiocordyceps sinensis CO18]	RecName: Full=Peroxisome biosynthesis protein PAS1; AltName: Full=Peroxin-1 [Komagataella pastoris]	to peroxisome biosynthesis protein PAS1 Peroxin-1
OSIN6664	11.425	12.802	7.24	2.647	4.293	4.027	2.035	2.346	2.332	0.938	0	COG2124(Q:Secondary metabolites biosynthesis, transport and catabolism )	COG2124(Cytochrome p450)						Cytochrome P450	GO:0005506(molecular_function:iron ion binding); GO:0016705(molecular_function:oxidoreductase activity, acting on paired donors, with incorporation or reduction of molecular oxygen); GO:0055114(biological_process:oxidation-reduction process); GO:0004497(molecular_function:monooxygenase activity); GO:0020037(molecular_function:heme binding)	Cytochrome P450 [Ophiocordyceps sinensis CO18]	_	Cytochrome P450
OSIN5340	144.277	99.467	96.398	25.996	72.103	33.004	1.031	1.929	1.08	1.241	0								NmrA-like family		NAD(P)-binding domain protein [Ophiocordyceps sinensis CO18]	_	Inherit from onyNOG: NmrA-like family
OSIN5535	285.269	348.196	385.095	143.523	124.433	101.249	369.549	208.772	327.299	191.968	257.034								Inhibitor of apoptosis-promoting Bax1	GO:0016021(cellular_component:integral component of membrane)	Bax Inhibitor family protein [Ophiocordyceps sinensis CO18]	_	LRR_CC
OSIN5155	332.426	374.797	504.322	99.494	54.539	40.406	145.408	121.497	79.351	242.478	52.537					K06677	YCS4, CNAP1, CAPD2	map04111(Cell cycle - yeast)	NA		condensin complex component cnd1 [Ophiocordyceps sinensis CO18]	_
OSIN1683	169.468	228.047	242.299	85.379	76.664	72.107	150.423	108.375	232.994	129.81	126.871								NA		hypothetical protein OCS_03378 [Ophiocordyceps sinensis CO18]	_	0
OSIN3994	142.134	142.144	89.874	37.135	14.747	57.681	13.671	133.279	33.021	21.814	45.665			NOG114523(S:Function unknown )	NOG114523()				Eisosome component PIL1		sphingolipid long chain base-responsive protein LSP1 [Ophiocordyceps sinensis CO18]	RecName: Full=Sphingolipid long chain base-responsive protein LSP1 [Saccharomyces cerevisiae S288c]	Inherit from ascNOG: sphingolipid long chain base-responsive protein
OSIN0722	38.806	35.823	50.37	17.419	19.318	22.372	16.606	22.006	21.197	50.385	38.198								Domain of unknown function (DUF1741)		DUF1741 domain protein [Ophiocordyceps sinensis CO18]	RecName: Full=UPF0668 protein C10orf76 homolog [Xenopus laevis]	Domain of unknown function (DUF1741)
OSIN5021	9.818	52.205	43.153	4.839	13.9	5.33	0.751	3.523	0.309	0.657	0.472								Nucleotide-sugar transporter	GO:0015992(biological_process:proton transport); GO:0016021(cellular_component:integral component of membrane); GO:0000139(cellular_component:Golgi membrane); GO:0005351(molecular_function:sugar:proton symporter activity); GO:0008643(biological_process:carbohydrate transport)	UDP-galactose transporter [Ophiocordyceps sinensis CO18]	_	Nucleotide-sugar transporter
OSIN1454	397.122	460.415	440.084	249.772	205.669	189.211	223.275	538.226	280.421	795.952	508.518	COG0105(F:Nucleotide transport and metabolism )	COG0105(Major role in the synthesis of nucleoside triphosphates other than ATP. The ATP gamma phosphate is transferred to the NDP beta phosphate via a ping-pong mechanism, using a phosphorylated active-site intermediate (By similarity))			K00940	ndk, NME	map00240(Pyrimidine metabolism); map00230(Purine metabolism)	Nucleoside diphosphate kinase	GO:0006228(biological_process:UTP biosynthetic process); GO:0006206(biological_process:pyrimidine nucleobase metabolic process); GO:0006241(biological_process:CTP biosynthetic process); GO:0004550(molecular_function:nucleoside diphosphate kinase activity); GO:0006183(biological_process:GTP biosynthetic process); GO:0006165(biological_process:nucleoside diphosphate phosphorylation); GO:0006144(bio…	Nucleoside diphosphate kinase [Ophiocordyceps sinensis CO18]	RecName: Full=Nucleoside diphosphate kinase; Short=NDK; Short=NDP kinase [Aspergillus fumigatus Af293]	Nucleoside diphosphate kinase
OSIN6020	476.61	297.914	364.76	211.747	62.144	97.134	98.622	173.099	53.584	83.304	9.765					K01164	POP1	map03008(Ribosome biogenesis in eukaryotes); map03013(RNA transport)	POPLD (NUC188) domain	GO:0090502(biological_process:RNA phosphodiester bond hydrolysis, endonucleolytic); GO:0030677(cellular_component:ribonuclease P complex); GO:0051252(biological_process:regulation of RNA metabolic process); GO:0004526(molecular_function:ribonuclease P activity); GO:0001682(biological_process:tRNA 5'-leader removal)	Ribonucleases P/MRP protein subunit [Ophiocordyceps sinensis CO18]	RecName: Full=Ribonucleases P/MRP protein subunit POP1; AltName: Full=RNA-processing protein POP1; AltName: Full=RNases P/MRP 100.4 kDa subunit [Saccharomyces cerevi	Ribonucleases P/MRP protein subunit POP1
OSIN0435	93.836	321.403	169.632	81.958	82.36	46.953	13.365	27.141	11.31	34.097	42.741								NA		hypothetical protein MAC_05866 [Metarhizium acridum CQMa 102]	_	0
OSIN4612	673.389	522.473	545.846	145.323	302.724	268.866	491.328	372.299	372.831	289.672	193.85								NA		hypothetical protein OCS_02091 [Ophiocordyceps sinensis CO18]	_	0
OSIN7217	108.021	108.375	111.664	17.324	33.828	28.646	66.205	23.564	74.198	50.281	45.265								NA		hypothetical protein CCM_00016 [Cordyceps militaris CM01]	_	0
OSIN3706	90.016	67.111	77.298	40.799	23.807	16.75	80.837	62.18	73.426	38.321	31.079					K14549	UTP15	map03008(Ribosome biogenesis in eukaryotes)	UTP15 C terminal	GO:0030529(cellular_component:intracellular ribonucleoprotein complex); GO:0019013(cellular_component:viral nucleocapsid); GO:0006364(biological_process:rRNA processing); GO:0005730(cellular_component:nucleolus)	hypothetical protein TRIVIDRAFT_176543 [Trichoderma virens Gv29-8]	_	UTP15 C terminal
OSIN0386	4.426	7.87	5.023	1.302	2.446	1.391	2.14	1.032	2.212	4.379	4.636			NOG77504(S:Function unknown )	NOG77504(Protein of unknown function (DUF2933))				Protein of unknown function (DUF1691)	GO:0016740(molecular_function:transferase activity)	N2,N2-dimethylguanosine tRNA methyltransferase [Metarhizium anisopliae]	_	Protein of unknown function (DUF1691)
OSIN6941	29.687	31.146	23.176	0.191	6.15	3.181	0.559	19.118	4.596	1374.55	5146.55								NA	GO:0016787(molecular_function:hydrolase activity)	hypothetical protein OCS_01068 [Ophiocordyceps sinensis CO18]	_	0
OSIN4208	1.083	16.961	7.471	0.699	1.011	0.506	0.716	0.942	0.695	5.297	8.083								NA		hypothetical protein OCS_02146 [Ophiocordyceps sinensis CO18]	_	0
OSIN5339	153.07	101.308	116.398	30.687	64.621	40.056	0.952	2.228	0.763	3.285	3.416								Cytochrome P450	GO:0046872(molecular_function:metal ion binding); GO:0016491(molecular_function:oxidoreductase activity)	Cytochrome P450 [Glarea lozoyensis ATCC 20868]	RecName: Full=Probable cytochrome P450 508A3 [Dictyostelium discoideum]	Cytochrome P450
OSIN4447	206.434	191.42	238.466	85.654	87.19	69.325	180.062	120.121	154.809	92.574	128.717	COG1490(J:Translation, ribosomal structure and biogenesis )	COG1490(Hydrolyzes D-tyrosyl-tRNA(Tyr) into D-tyrosine and free tRNA(Tyr). Could be a defense mechanism against a harmful effect of D-tyrosine (By similarity))						D-Tyr-tRNA(Tyr) deacylase	GO:0005737(cellular_component:cytoplasm); GO:0019478(biological_process:D-amino acid catabolic process); GO:0016788(molecular_function:hydrolase activity, acting on ester bonds)	deacylase [Cordyceps militaris deacylase [Cordyceps militaris CM01]	RecName: Full=D-tyrosyl-tRNA(Tyr) deacylase	Hydrolyzes D-tyrosyl-tRNA(Tyr) into D-tyrosine and free tRNA(Tyr). Could be a defense mechanism against a harmful effect of D-tyrosine (By similarity)
OSIN6132	142.821	158.8	161.271	80.836	62.186	89.742	28.198	46.268	36.469	29.906	19.222	COG5078(O:Posttranslational modification, protein turnover, chaperones )	COG5078(ubiquitin-conjugating enzyme)			K06689	UBE2D, UBC4, UBC5	map04120(Ubiquitin mediated proteolysis); map04141(Protein processing in endoplasmic reticulum)	Ubiquitin-conjugating enzyme	GO:0016881(molecular_function:acid-amino acid ligase activity); GO:0008152(biological_process:metabolic process)	Ubiquitin-conjugating enzyme/RWD-like protein [Ophiocordyceps sinensis CO18]	RecName: Full=Ubiquitin-conjugating enzyme E2 14; AltName: Full=Ubiquitin carrier protein 14; AltName: Full=Ubiquitin-protein ligase 14 [Schizosaccharomyces pombe	Ubiquitin-conjugating enzyme
OSIN6798	632.789	869.479	904.659	212.065	151.13	99.839	1030.04	434.668	823.65	533.933	245.269								Nucleotide exchange factor Fes1		Nucleotide exchange factor Fes1 [Ophiocordyceps sinensis CO18]	RecName: Full=Hsp70 nucleotide exchange factor FES1 [Fusarium graminearum PH-1]	Nucleotide exchange factor Fes1
OSIN0102	15.932	20.784	21.409	9.445	9.05	8.064	8.028	17.161	14.217	22.461	7.272								RNA polymerase II transcription factor SIII (Elongin) subunit A	GO:0006355(biological_process:regulation of transcription, DNA-templated); GO:0005634(cellular_component:nucleus); GO:0016021(cellular_component:integral component of membrane)	RNA polymerase II transcription factor SIII, subunit A [Ophiocordyceps sinensis CO18]	_	RNA polymerase II transcription factor SIII (Elongin) subunit A
OSIN1314	168.863	108.71	96.04	34.552	72.258	56.641	5.154	13.467	7.349	50.229	65.01								Glycosyl hydrolase family 76	GO:0016052(biological_process:carbohydrate catabolic process); GO:0008496(molecular_function:mannan endo-1,6-alpha-mannosidase activity)	glycosyl hydrolase family 76 [Ophiocordyceps sinensis CO18]	RecName: Full=Mannan endo-1,6-alpha-mannosidase DCW1; AltName: Full=Defective cell wall 1; AltName: Full=Endo-alpha-1-)6-D-mannanase DCW1; Flags: Precursor	Glycosyl hydrolase family 76
OSIN2499	77.309	125.722	80.462	33.726	37.687	46.602	94.516	63.293	102.957	18.738	23.202	COG0330(O:Posttranslational modification, protein turnover, chaperones )	COG0330(Band 7 protein)						SPFH domain / Band 7 family	GO:0016020(cellular_component:membrane)	stomatin-like protein [Ophiocordyceps sinensis CO18]	RecName: Full=Putative band 7 family protein R614	PHB
OSIN3103	167.838	152.963	161.502	85.643	58.564	61.952	20.537	46.44	19.285	37.069	37.685	COG0515(T:Signal transduction mechanisms )	COG0515(Serine Threonine protein kinase)			K04464	MAPK7	map04011(MAPK signaling pathway - yeast); map04139(Mitophagy - yeast)	Protein kinase domain	GO:0006468(biological_process:protein phosphorylation); GO:0000165(biological_process:MAPK cascade); GO:0004707(molecular_function:MAP kinase activity); GO:0009069(biological_process:serine family amino acid metabolic process); GO:0005524(molecular_function:ATP binding); GO:0007178(biological_process:transmembrane receptor protein serine/threonine kinase signaling pathway)	Protein kinase-like domain protein [Ophiocordyceps sinensis CO18]	RecName: Full=Mitogen-activated protein kinase spm1; Short=MAP kinase spm1; AltName: Full=MAP kinase pmk1 [Schizosaccharomyces pombe 972h-]	S_TKc
OSIN2386	362.521	314.976	423.871	158.421	156.93	128.514	5.783	7.145	3.284	7.383	14.36	COG1275(P:Inorganic ion transport and metabolism )	COG1275(C4-dicarboxylate transporter malic acid transport protein)						Voltage-dependent anion channel	GO:0016021(cellular_component:integral component of membrane); GO:0055085(biological_process:transmembrane transport)	C4-dicarboxylate transporter/malic acid transport protein [Ophiocordyceps sinensis CO18]	_	Pfam:C4dic_mal_tran
OSIN2910	399.265	392.083	489.391	113.725	80.699	63.8	352.847	150.359	278.612	217.139	41.429	COG0484(O:Posttranslational modification, protein turnover, chaperones )	COG0484(ATP binding to DnaK triggers the release of the substrate protein, thus completing the reaction cycle. Several rounds of ATP-dependent interactions between DnaJ, DnaK and GrpE are required for fully efficient folding. Also involved, together with DnaK and GrpE, in the DNA replication of plasmids through activation of initiation proteins (By similarity))						DnaJ C terminal domain	GO:0006457(biological_process:protein folding); GO:0031072(molecular_function:heat shock protein binding); GO:0051082(molecular_function:unfolded protein binding); GO:0009408(biological_process:response to heat); GO:0046872(molecular_function:metal ion binding); GO:0005524(molecular_function:ATP binding)	Heat shock protein DnaJ [Ophiocordyceps sinensis CO18]	RecName: Full=DnaJ homolog 1, mitochondrial; Flags: Precursor [Aspergillus nidulans FGSC A4]	to mitochondrial DnaJ chaperone Mdj1
OSIN5577	1079.78	1271.86	1469.11	540.65	697.778	544.433	59.584	170.573	88.92	182.083	217.605			NOG120804(S:Function unknown )	NOG120804(Domain of unknown function (DUF2703))				NA		ribonuclease p complex subunit [Ophiocordyceps sinensis CO18]	_	0
OSIN6572	234.735	392.846	338.432	104.28	146.806	178.19	21.987	67.179	22.706	54.076	29.212								NA		hypothetical protein OCS_01274 [Ophiocordyceps sinensis CO18]	_	0
OSIN4299	971.178	1056.24	1228.33	488.171	197.186	226.31	395.091	391.335	199.587	172.166	72.005								NA		hypothetical protein OCS_04900 [Ophiocordyceps sinensis CO18]	_	0
OSIN1967	210.452	189.844	217.369	67.939	37.77	62.808	37.868	50.334	35.397	51.626	29.807								NA		hypothetical protein OCS_05198 [Ophiocordyceps sinensis CO18]	_	Inherit from NOG: Conserved hypothetical, protein
OSIN2069	208.519	153.899	254.759	90.885	28.317	84.265	135.503	88.723	77.293	296.898	153.724								Fungal specific transcription factor domain		hypothetical protein OCS_03037 [Ophiocordyceps sinensis CO18]	_	0
OSIN1207	14.22	10.423	22.009	5.305	5.139	4.192	0.131	0.072	0.017	0.104	2.195								FAD binding domain	GO:0055114(biological_process:oxidation-reduction process); GO:0016491(molecular_function:oxidoreductase activity)	FAD binding domain-containing protein [Ophiocordyceps sinensis CO18]	_	FAD binding domain
OSIN2207	30.421	58.611	51.155	10.229	14.767	15.534	24.328	12.968	24.901	86.954	84.385								Protein of unknown function (DUF3210)		hypothetical protein OCS_03195 [Ophiocordyceps sinensis CO18]	_	Protein of unknown function (DUF3210)
OSIN1059	281.018	263.575	313.709	152.65	108.995	129.097	108.729	183.514	83.527	143.679	45.952	COG5199(Z:Cytoskeleton )	COG5199(transgelin)						Calponin homology (CH) domain		hypothetical protein S40285_07517 [Stachybotrys chlorohalonata IBT 40285]	RecName: Full=Transgelin; AltName: Full=Calponin homolog 1 [Saccharomyces cerevisiae S288c]	CH
OSIN4717	133.865	177.784	198.985	60.791	68.171	42.449	130.122	66.536	90.824	149.487	73.728	COG5026(G:Carbohydrate transport and metabolism )	COG5026(hexokinase)			K00844	HK	map00520(Amino sugar and nucleotide sugar metabolism); map00010(Glycolysis / Gluconeogenesis); map00500(Starch and sucrose metabolism); map00051(Fructose and mannose metabolism); map00052(Galactose metabolism)	Hexokinase	GO:0006013(biological_process:mannose metabolic process); GO:0006040(biological_process:amino sugar metabolic process); GO:0005982(biological_process:starch metabolic process); GO:0019872(biological_process:streptomycin biosynthetic process); GO:0004396(molecular_function:hexokinase activity); GO:0005985(biological_process:sucrose metabolic process); GO:0046835(biological_process:carbohydrate pho…	Hexokinase [Ophiocordyceps sinensis CO18]	RecName: Full=Glucokinase; AltName: Full=Glucose kinase; Short=GLK [Aspergillus niger]	Hexokinase
OSIN1901	17.202	22.218	16.917	11.701	12.125	19.736	4.254	13.367	5.231	18.071	29.787								NA		CFEM domain-containing protein [Ophiocordyceps sinensis CO18]	_	0
OSIN5246	10.389	11.928	15.808	5.305	2.735	5.068	11.767	4.754	9.004	6.882	1.928								NA		hypothetical protein OCS_04218 [Ophiocordyceps sinensis CO18]	_	Pfam:RanBPM_CRA
OSIN5897	25.133	30.78	35.508	13.437	12.569	14.095	24.555	19.371	19.285	18.227	2.78	COG5062(S:Function unknown )	COG5062(Phosphatidylinositol glycan anchor biosynthesis, class W)			K05283	PIGW	map00563(Glycosylphosphatidylinositol (GPI)-anchor biosynthesis)	GWT1	GO:0032216(molecular_function:glucosaminyl-phosphotidylinositol O-acyltransferase activity); GO:0016021(cellular_component:integral component of membrane); GO:0005789(cellular_component:endoplasmic reticulum membrane); GO:0006506(biological_process:GPI anchor biosynthetic process)	GPI-anchored wall transfer protein [Ophiocordyceps sinensis CO18]	RecName: Full=GPI-anchored wall transfer protein 1	acetyltransferase, which acetylates the inositol ring of phosphatidylinositol during biosynthesis of GPI- anchor (By similarity)
OSIN0861	58.64	61.407	64.054	19.642	34.405	29.872	35.396	17.406	46.192	73.596	45.593	COG1245(R:General function prediction only )	COG1245(ATP-binding cassette, sub-family E)						ABC transporter	GO:0005840(cellular_component:ribosome); GO:0051536(molecular_function:iron-sulfur cluster binding); GO:0006200(biological_process:obsolete ATP catabolic process); GO:0016887(molecular_function:ATPase activity); GO:0006446(biological_process:regulation of translational initiation); GO:0005524(molecular_function:ATP binding); GO:0003743(molecular_function:translation initiation factor activity)	translation initiation factor RLI1 [Ophiocordyceps sinensis CO18]	RecName: Full=Translation initiation factor RLI1; AltName: Full=ATP-binding cassette sub-family E member RLI1; AltName: Full=RNase L inhibitor [Saccharomyces cerevi	ABC transporter
OSIN6844	54.739	50.415	117.137	29.998	7.513	28.189	73.735	46.54	28.991	38.967	83.083								Velvet factor		velvet 1 [Fusarium fujikuroi]	RecName: Full=Leucine-rich repeat extensin-like protein 2; Short=AtLRX2; Short=LRR/EXTENSIN2; AltName: Full=Cell wall hydroxyproline-rich glycoprotein; Flags: Precu	Velvet factor
OSIN3895	2.283	1.525	6.397	0.053	0.464	0	0	0.127	0	0	0								NA		hypothetical protein OCS_01724 [Ophiocordyceps sinensis CO18]	_	0
OSIN4745	15.175	12.68	13.776	5.686	7.636	6.605	27.088	8.803	29.334	23.9	53.522			NOG71304(R:General function prediction only)	NOG71304(Methyltransferase type)				Methyltransferase domain	GO:0008168(molecular_function:methyltransferase activity); GO:0032259(biological_process:methylation)	Methyltransferase type 12 [Ophiocordyceps sinensis CO18]	_	Methyltransferase domain
OSIN3730	11.67	12.568	18.961	7.052	4.272	3.638	0.987	5.434	0.789	0	0								Dynamin central region	GO:0006184(biological_process:obsolete GTP catabolic process); GO:0003924(molecular_function:GTPase activity); GO:0005525(molecular_function:GTP binding)	interferon-induced GTP-binding protein Mx2 [Ophiocordyceps sinensis CO18]	RecName: Full=Interferon-induced GTP-binding protein Mx2; AltName: Full=Interferon-regulated resistance GTP-binding protein MxB; AltName: Full=Myxovirus resistance pro	DYNc
OSIN5833	139.082	131.518	158.084	72.958	54.178	60.833	71.708	56.175	52.272	68.174	32.372			NOG117589(S:Function unknown )	NOG117589()				Fungal domain of unknown function (DUF1712)		hypothetical protein TRIVIDRAFT_113721, partial [Trichoderma virens Gv29-8]	_	Fungal domain of unknown function (DUF1712)
OSIN4134	102.408	124.197	87.391	30.2	41.98	48.042	4.892	23.854	5.316	3.597	0								NA		hypothetical protein OCS_05511 [Ophiocordyceps sinensis CO18]	_	0
OSIN1939	5.765	6.64	19.608	1.44	1.775	1.819	7.722	1.675	8.858	2.148	3.057	COG0657(I:Lipid transport and metabolism )	COG0657(alpha beta hydrolase fold-3 domain protein)						alpha/beta hydrolase fold	GO:0016787(molecular_function:hydrolase activity); GO:0008152(biological_process:metabolic process)	lipase 2 [Magnaporthe oryzae P131]	RecName: Full=AB hydrolase superfamily protein C1039.03 [Schizosaccharomyces pombe 972h-]	Prolyl oligopeptidase family
OSIN3778	29.943	40.674	36.571	21.601	17.791	16.03	8.823	14.87	12.065	10.344	25.817								NA		hypothetical protein MAA_02845 [Metarhizium anisopliae ARSEF 23]	RecName: Full=Regulatory protein wetA [Penicillium rubens Wisconsin 54-1255]	Inherit from ascNOG: regulatory protein wetA
OSIN5901	2.201	1.678	1.721	0.879	0.382	0.516	0.149	0.688	0.103	0.855	0.974								NA		hypothetical protein MAC_07256 [Metarhizium acridum CQMa 102]	_	0
OSIN4909	443.964	377.837	479.657	220.896	129.056	147.19	291.996	237.851	204.491	168.068	39.5	COG0013(J:Translation, ribosomal structure and biogenesis )	COG0013(Catalyzes the attachment of alanine to tRNA(Ala) in a two-step reaction alanine is first activated by ATP to form Ala- AMP and then transferred to the acceptor end of tRNA(Ala). Also edits incorrectly charged Ser-tRNA(Ala) and Gly-tRNA(Ala) via its editing domain (By similarity))			K01872	AARS, alaS	map00970(Aminoacyl-tRNA biosynthesis)	tRNA synthetases class II (A)	GO:0004813(molecular_function:alanine-tRNA ligase activity); GO:0006522(biological_process:alanine metabolic process); GO:0005739(cellular_component:mitochondrion); GO:0070143(biological_process:mitochondrial alanyl-tRNA aminoacylation); GO:0006531(biological_process:aspartate metabolic process); GO:0003676(molecular_function:nucleic acid binding); GO:0005524(molecular_function:ATP binding); GO:0…	alanyl-tRNA synthetase [Ophiocordyceps sinensis CO18]	RecName: Full=Alanine--tRNA ligase; AltName: Full=Alanyl-tRNA synthetase; Short=AlaRS [Aspergillus nidulans FGSC A4]	tRNA synthetases class II (A)
OSIN4910	1465.72	1228.29	1778.79	521.59	288.607	235.998	619.082	520.675	427.384	428.763	105.064			NOG125882(S:Function unknown )	NOG125882()				NA		hypothetical protein OCS_02291 [Ophiocordyceps sinensis CO18]	_	0
OSIN1393	166.417	177.784	193.823	71.825	40.081	51.544	152.606	103.376	150.925	111.687	119.342	COG0673(R:General function prediction only )	COG0673(oxidoreductase)			K18106	GAAA	map00040(Pentose and glucuronate interconversions)	Oxidoreductase family, NAD-binding Rossmann fold	GO:0055114(biological_process:oxidation-reduction process); GO:0016491(molecular_function:oxidoreductase activity)	putative D-galacturonic acid reductase [Metarhizium acridum CQMa 102]	_	to NAD-binding Rossmann fold oxidoreductase
OSIN0277	1.037	4.799	10.069	0.709	1.166	0.681	7.984	16.147	20.434	6.225	39.285								NA		hypothetical protein OCS_04279 [Ophiocordyceps sinensis CO18]	RecName: Full=Epstein-Barr nuclear antigen 1; Short=EBNA-1; Short=EBV nuclear antigen 1 [Human herpesvirus 4]
OSIN2105	164.775	273.957	199.713	88.693	88.036	53.859	210.382	256.398	156.541	152.511	82.724	COG0589(T:Signal transduction mechanisms )	COG0589(Universal stress protein)						Universal stress protein family	GO:0006950(biological_process:response to stress)	Usp family protein [Ophiocordyceps sinensis CO18]	RecName: Full=Uncharacterized protein C167.05 [Schizosaccharomyces pombe 972h-]	Universal stress protein family
OSIN0681	14.919	13.046	15.52	4.458	5.459	4.698	39.624	4.727	14.671	15.787	11.611	COG0833(E:Amino acid transport and metabolism )	COG0833(permease)						Amino acid permease	GO:0016021(cellular_component:integral component of membrane); GO:0003333(biological_process:amino acid transmembrane transport); GO:0015171(molecular_function:amino acid transmembrane transporter activity)	hypothetical protein TRIVIDRAFT_28716 [Trichoderma virens Gv29-8]	RecName: Full=Lysine-specific permease [Escherichia coli K-12]	Amino acid permease
OSIN5831	44.338	59.007	62.957	10.907	21.95	20.242	18.58	13.122	32.661	139.82	59.891	COG1905(C:Energy production and conversion )	COG1905(Nadh dehydrogenase)			K03943	NDUFV2	map00190(Oxidative phosphorylation)	Thioredoxin-like [2Fe-2S] ferredoxin		respiratory chain NADH dehydrogenase-like protein [Metarhizium robertsii]	RecName: Full=NADH-ubiquinone oxidoreductase 24 kDa subunit, mitochondrial; Flags: Precursor [Neurospora crassa OR74A]	Pfam:Complex1_24kDa
OSIN4054	147.305	168.938	172.784	47.544	86.106	68.79	112.904	60.251	133.586	217.077	204.548	COG2857(C:Energy production and conversion )	COG2857(cytochrome c1)			K00413	CYC1, CYT1, petC	map00190(Oxidative phosphorylation)	Cytochrome C1 family	GO:0005750(cellular_component:mitochondrial respiratory chain complex III); GO:0005506(molecular_function:iron ion binding); GO:0045153(molecular_function:electron transporter, transferring electrons within CoQH2-cytochrome c reductase complex activity); GO:0006118(biological_process:obsolete electron transport); GO:0020037(molecular_function:heme binding)	cytochrome c1, heme protein precursor [Metarhizium acridum CQMa 102]	RecName: Full=Cytochrome c1, heme protein, mitochondrial; AltName: Full=Complex III subunit 4; AltName: Full=Complex III subunit IV; AltName: Full=Cytochrome b-c1 comp	Cytochrome C1 family
OSIN7430	238.905	324.036	381.099	148.743	127.22	127.24	321.155	244.562	278.835	475.717	399.987	COG1958(K:Transcription )	COG1958(small nuclear ribonucleoprotein)			K12625	LSM6	map03018(RNA degradation); map03040(Spliceosome)	LSM domain		LSM domain-containing protein [Ophiocordyceps sinensis CO18]	RecName: Full=U6 snRNA-associated Sm-like protein LSm6	Sm
OSIN1183	288.414	130.999	189.712	69.633	55.024	106.365	25.848	52.707	23.392	13.368	10.206								NA		hypothetical protein OCS_03654 [Ophiocordyceps sinensis CO18]	_	0
OSIN5538	109.838	92.004	102.31	57.985	68.728	41.583	38.881	48.342	30.209	28.05	13.139			NOG126633(S:Function unknown )	NOG126633()				Fungal Zn(2)-Cys(6) binuclear cluster domain	GO:0005634(cellular_component:nucleus); GO:0006357(biological_process:regulation of transcription from RNA polymerase II promoter); GO:0008270(molecular_function:zinc ion binding); GO:0000981(molecular_function:RNA polymerase II transcription factor activity, sequence-specific DNA binding); GO:0003677(molecular_function:DNA binding)	Zn(2)-Cys(6) zinc finger domain protein [Metarhizium robertsii]	RecName: Full=Uncharacterized transcriptional regulatory protein C1327.01c [Schizosaccharomyces pombe 972h-]	Fungal specific transcription factor domain
OSIN6709	11.588	34.878	39.515	3.897	10.66	4.212	2.97	2.527	3.636	13.941	4.831	COG0306(P:Inorganic ion transport and metabolism )	COG0306(phosphate transporter)						Phosphate transporter family	GO:0005315(molecular_function:inorganic phosphate transmembrane transporter activity); GO:0016020(cellular_component:membrane); GO:0006817(biological_process:phosphate ion transport); GO:0055085(biological_process:transmembrane transport)	Phosphate transporter [Ophiocordyceps sinensis CO18]	RecName: Full=Phosphate-repressible phosphate permease	Phosphate transporter family
OSIN6976	185.447	84.56	207.207	30.295	25.2	49.968	11.138	53.875	5.213	9.051	2.554	COG3610(S:Function unknown ); COG2966(S:Function unknown )	COG3610(Membrane); COG2966(Membrane)						ARC105 or Med15 subunit of Mediator complex non-fungal		DUF1212 domain membrane protein [Ophiocordyceps sinensis CO18]	RecName: Full=Pheromone-regulated membrane protein 10 PRM10_CANAW RecName: Full=Pheromone-regulated membrane protein 10	Protein of unknown function (DUF1212)
OSIN4377	20.032	10.016	17.437	4.225	5.191	5.253	1.817	6.529	1.235	1.137	1.733								NA		hypothetical protein OCS_02095 [Ophiocordyceps sinensis CO18]	_
OSIN1452	151.544	199.86	194.597	52.616	51.763	34.249	388.277	130.535	417.523	252.77	41.531								Phosphotransferase enzyme family	GO:0016310(biological_process:phosphorylation); GO:0016301(molecular_function:kinase activity)	protein kinase subdomain-containing protein PKL/CAK/Fmp29 [Ophiocordyceps sinensis CO18]	_	Phosphotransferase enzyme family
OSIN0243	169.876	150.533	113.615	47.364	53.651	34.424	169.623	239.463	106.782	52.835	53.204	COG0020(I:Lipid transport and metabolism )	COG0020(Catalyzes the condensation of isopentenyl diphosphate (IPP) with allylic pyrophosphates generating different type of terpenoids (By similarity))			K19177	NUS1	map00900(Terpenoid backbone biosynthesis)	Putative undecaprenyl diphosphate synthase	GO:0016765(molecular_function:transferase activity, transferring alkyl or aryl (other than methyl) groups); GO:0008152(biological_process:metabolic process)	di-trans, poly-cis-decaprenylcistransferase [Villosiclava virens]	RecName: Full=Probable undecaprenyl pyrophosphate synthase; Short=UPP synthase; AltName: Full=Di-trans,poly-cis-decaprenylcistransferase; AltName: Full=Undecaprenyl	to open reading frame
OSIN3775	12.73	27.373	24.169	6.279	9.143	5.963	6.403	7.127	9.647	7.237	6.441			NOG127406(S:Function unknown )	NOG127406()				Protein of unknown function (DUF3433)		hypothetical protein OCS_02561 [Ophiocordyceps sinensis CO18]	_	Protein of unknown function (DUF3433)
OSIN1141	16424.3	15732.7	19031.1	8835.34	5476.34	5584.49	11874.1	7906.92	8834.58	4649.01	1526.87	COG0443(O:Posttranslational modification, protein turnover, chaperones )	COG0443(heat shock protein 70)			K03283	HSPA1_8	map04213(Longevity regulating pathway - multiple species); map04144(Endocytosis); map04141(Protein processing in endoplasmic reticulum); map03040(Spliceosome)	Hsp70 protein	GO:0006950(biological_process:response to stress); GO:0005524(molecular_function:ATP binding)	heat shock protein 70-2 [Ophiocordyceps sinensis CO18]	RecName: Full=Heat shock 70 kDa protein 2 [Paracoccidioides sp. 'lutzii' Pb01]	Heat shock 70 kDa protein
OSIN7243	0.128	0.173	0.15	0.021	0.031	0.058	8.508	0.172	8.249	452.109	563.404								NADH(P)-binding		NmrA-like protein [Ophiocordyceps sinensis CO18]	_	0
OSIN3710	27.614	31.705	33.788	29.586	32.868	30.008	71.254	113.465	303.367	206.868	279.292					K08339	ATG5	map04213(Longevity regulating pathway - multiple species)	Autophagy protein Apg5	GO:0005737(cellular_component:cytoplasm); GO:0006914(biological_process:autophagy)	hypothetical protein OCS_06023 [Ophiocordyceps sinensis CO18]	RecName: Full=Autophagy protein 5	autophagy protein 5
OSIN4415	10.82	12.558	2.714	45.66	14.489	57.215	91.564	69.569	64.354	59.811	72.836	COG3000(I:Lipid transport and metabolism )	COG3000(fatty acid hydroxylase)			K04713	SUR2	map00600(Sphingolipid metabolism)	Fatty acid hydroxylase superfamily	GO:0006633(biological_process:fatty acid biosynthetic process); GO:0005506(molecular_function:iron ion binding); GO:0016021(cellular_component:integral component of membrane); GO:0055114(biological_process:oxidation-reduction process); GO:0016491(molecular_function:oxidoreductase activity)	Fatty acid hydroxylase [Ophiocordyceps sinensis CO18]	RecName: Full=Sphingolipid C4-hydroxylase SUR2; AltName: Full=Syringomycin response protein 2 [Saccharomyces cerevisiae S288c]	Fatty acid hydroxylase superfamily
OSIN5528	22.746	23.123	21.409	27.679	29.256	25.32	23.935	34.422	29.926	31.459	54.106					K12184	VPS28	map04144(Endocytosis)	VPS28 protein		vacuolar protein sorting-associated protein Vps28 [Ophiocordyceps sinensis CO18]	_	VPS28 protein
OSIN0551	21.628	20.998	16.224	37.061	61.732	25.718	40.427	58.177	77.422	32.137	37.644								NA		hypothetical protein OCS_02618 [Ophiocordyceps sinensis CO18]	_
OSIN7641	176.083	328.429	219.216	269.16	309.608	193.782	570.103	470.123	755.146	930.975	599.345	COG0522(J:Translation, ribosomal structure and biogenesis )	COG0522(One of the primary rRNA binding proteins, it binds directly to 16S rRNA where it nucleates assembly of the body of the 30S subunit (By similarity))			K02997	RP-S9e, RPS9	map03010(Ribosome)	Ribosomal protein S4/S9 N-terminal domain	GO:0003735(molecular_function:structural constituent of ribosome); GO:0019843(molecular_function:rRNA binding); GO:0015935(cellular_component:small ribosomal subunit); GO:0042254(biological_process:ribosome biogenesis); GO:0006412(biological_process:translation)	Ribosomal protein S4/S9 [Ophiocordyceps sinensis CO18]	RecName: Full=40S ribosomal protein S9; AltName: Full=S7	40S ribosomal protein S9
OSIN4728	18.297	14.409	11.028	10.197	11.341	16.147	39.781	28.762	54.416	51.636	99.843								NA		hypothetical protein OCS_03807 [Ophiocordyceps sinensis CO18]	_	0
OSIN4441	23.386	19.3	21.663	29.924	23.064	27.314	116.206	42.872	115.554	45.359	49.798	COG0598(P:Inorganic ion transport and metabolism )	COG0598(magnesium and cobalt transport protein CorA)						CorA-like Mg2+ transporter protein	GO:0046873(molecular_function:metal ion transmembrane transporter activity); GO:0016020(cellular_component:membrane); GO:0030001(biological_process:metal ion transport); GO:0055085(biological_process:transmembrane transport)	CorA family metal ion transporter [Ophiocordyceps sinensis CO18]	RecName: Full=Putative metal ion transporter C27B12.12c [Schizosaccharomyces pombe 972h-]	CorA-like Mg2+ transporter protein
OSIN3131	7.768	7.962	9.157	11.065	9.886	11.108	44.655	13.62	39.744	12.555	23.058			NOG242392(S:Function unknown)	NOG242392()				FAD binding domain	GO:0016614(molecular_function:oxidoreductase activity, acting on CH-OH group of donors)	hypothetical protein OCS_06458 [Ophiocordyceps sinensis CO18]	_	Conserved hypothetical protein
OSIN6902	56.264	53.567	51.802	71.105	74.332	64.549	102.806	84.258	137.625	196.504	155.303								NA	GO:0006468(biological_process:protein phosphorylation); GO:0004672(molecular_function:protein kinase activity)	Protein kinase-like domain protein [Ophiocordyceps sinensis CO18]	_	conserved hypothetical protein
OSIN6795	48.345	53.221	44.157	62.454	69.513	48.674	129.423	72.621	125.689	96.693	65.666					K11518	TOM40		Eukaryotic porin	GO:0005741(cellular_component:mitochondrial outer membrane); GO:0055085(biological_process:transmembrane transport)	predicted protein [Trichoderma reesei QM6a]	RecName: Full=Mitochondrial import receptor subunit tom40; AltName: Full=Protein MOM38; AltName: Full=Translocase of outer membrane 40 kDa subunit [Neurospora crassa	Eukaryotic porin
OSIN1040	21.464	24.76	23.996	21.94	19.432	26.263	70.232	66.228	125.62	56.641	47.819								Protein of unknown function (DUF1762)		Transcription factor Iwr1 [Ophiocordyceps sinensis CO18]	RecName: Full=Histone-lysine N-methyltransferase SETD1B; AltName: Full=SET domain-containing protein 1B [Gallus gallus]	Protein of unknown function (DUF1762)
OSIN3859	51.105	55.408	42.91	93.776	147.549	103.661	99.766	84.585	115.219	68.81	37.08	COG0488(R:General function prediction only )	COG0488((ABC) transporter)						ABC transporter	GO:0006448(biological_process:regulation of translational elongation); GO:0005840(cellular_component:ribosome); GO:0006200(biological_process:obsolete ATP catabolic process); GO:0016887(molecular_function:ATPase activity); GO:0003746(molecular_function:translation elongation factor activity); GO:0005524(molecular_function:ATP binding)	elongation factor 3 [Ophiocordyceps sinensis CO18]	RecName: Full=Elongation factor 3; Short=EF-3	ABC transporter
OSIN7841	28.021	19.747	17.021	31.809	44.188	51.009	37.37	65.684	59.698	22.252	25.017			NOG71889(S:Function unknown )	NOG71889(IGv)				Domain of unknown function (DUF1903)		hypothetical protein S40285_06144 [Stachybotrys chlorohalonata IBT 40285]	RecName: Full=Cx9C motif-containing protein 4, mitochondrial	Domain of unknown function (DUF1903)
OSIN0589	25.948	38.426	23.499	40.407	38.017	35.329	75.229	66.834	76.393	65.765	64.405	COG0204(I:Lipid transport and metabolism )	COG0204(Acyltransferase)						Acyltransferase	GO:0016746(molecular_function:transferase activity, transferring acyl groups); GO:0008152(biological_process:metabolic process)	Phospholipid/glycerol acyltransferase [Ophiocordyceps sinensis CO18]	RecName: Full=Uncharacterized acyltransferase CST26; AltName: Full=Chromosome stability protein 26 [Saccharomyces cerevisiae S288c]	PlsC
OSIN3176	135.367	287.745	166.156	224.708	190.685	191.555	428.608	401.604	626.302	434.727	406.111					K02971	RP-S21e, RPS21	map03010(Ribosome)	Ribosomal protein S21e	GO:0003735(molecular_function:structural constituent of ribosome); GO:0006364(biological_process:rRNA processing); GO:0005840(cellular_component:ribosome); GO:0006412(biological_process:translation)	Ribosomal protein S21e [Ophiocordyceps sinensis CO18]	RecName: Full=40S ribosomal protein S21; AltName: Full=Cytoplasmic ribosomal protein 7 [Neurospora crassa OR74A]	40S ribosomal protein S21
OSIN5853	9.445	10.962	10.393	18.552	26.831	17.587	54.875	24.76	72.26	70.051	32.054								NA		hypothetical protein OCS_01844 [Ophiocordyceps sinensis CO18]	_
OSIN1805	387.328	516.982	388.547	816.09	486.97	735.628	1262.25	1185.48	1493.77	1563.23	1123.11	COG1717(J:Translation, ribosomal structure and biogenesis )	COG1717((ribosomal) protein)			K02912	RP-L32e, RPL32	map03010(Ribosome)	Ribosomal protein L32	GO:0003735(molecular_function:structural constituent of ribosome); GO:0006412(biological_process:translation); GO:0005840(cellular_component:ribosome); GO:0042254(biological_process:ribosome biogenesis)	60S ribosomal protein L32 [Ophiocordyceps sinensis CO18]	RecName: Full=60S ribosomal protein L32; AltName: Full=Cytoplasmic ribosomal protein-63	Ribosomal protein L32
OSIN3834	1.106	1.647	2.506	2.88	0.619	1.051	144.404	1.549	294.792	0	0								NA		hypothetical protein OCS_04552 [Ophiocordyceps sinensis CO18]	_
OSIN5233	0	0.234	0.058	0	0.083	0.068	2.996	3.324	1.381	0	0	COG0417(L:Replication, recombination and repair )	COG0417(DNA polymerase)			K02327	POLD1	map00230(Purine metabolism); map03430(Mismatch repair); map03420(Nucleotide excision repair); map00240(Pyrimidine metabolism); map03410(Base excision repair); map03030(DNA replication); map03440(Homologous recombination)	C4-type zinc-finger of DNA polymerase delta	GO:0003887(molecular_function:DNA-directed DNA polymerase activity); GO:0000166(molecular_function:nucleotide binding); GO:0042575(cellular_component:DNA polymerase complex); GO:0006261(biological_process:DNA-dependent DNA replication); GO:0003677(molecular_function:DNA binding)	DNA polymerase delta catalytic subunit [Ophiocordyceps sinensis CO18]	RecName: Full=DNA polymerase delta catalytic subunit; AltName: Full=DNA polymerase III [Schizosaccharomyces pombe 972h-]	DNA polymerase family B
OSIN7151	0.419	0	0	4.818	0.196	0.593	18.685	17.071	14.14	35.943	92.56								Thioesterase domain		Esterase-like protein [Ophiocordyceps sinensis CO18]	_	Inherit from euNOG: Thioesterase domain
OSIN5471	22.256	21.547	27.333	29.723	32.692	27.197	55.33	41.975	53.095	31.939	41.285								Peptidase family M28	GO:0006508(biological_process:proteolysis); GO:0008233(molecular_function:peptidase activity)	glutaminyl cyclase [Ophiocordyceps sinensis CO18]	RecName: Full=Glutaminyl-peptide cyclotransferase-like protein; AltName: Full=Golgi-resident glutaminyl-peptide cyclotransferase; AltName: Full=isoQC; Short=gQC [	Peptidase family M28
OSIN7850	51.932	45.3	48.06	90.44	80.761	72.963	113.848	110.865	124.6	130.008	73.687	COG0480(J:Translation, ribosomal structure and biogenesis )	COG0480(Catalyzes the GTP-dependent ribosomal translocation step during translation elongation. During this step, the ribosome changes from the pre-translocational (PRE) to the post- translocational (POST) state as the newly formed A-site-bound peptidyl-tRNA and P-site-bound deacylated tRNA move to the P and E sites, respectively. Catalyzes the coordinated movement of the two tRNA molecules, the …						Elongation factor G, domain IV	GO:0070125(biological_process:mitochondrial translational elongation); GO:0006448(biological_process:regulation of translational elongation); GO:0005840(cellular_component:ribosome); GO:0003924(molecular_function:GTPase activity); GO:0005739(cellular_component:mitochondrion); GO:0006184(biological_process:obsolete GTP catabolic process); GO:0003746(molecular_function:translation elongation factor…	elongation factor G 1 [Metarhizium anisopliae ARSEF 23]	RecName: Full=Elongation factor G, mitochondrial; Short=EF-Gmt; AltName: Full=Elongation factor G 1, mitochondrial; Short=mEF-G 1; AltName: Full=Elongation factor	elongation factor G 1, mitochondrial precursor
OSIN7819	19.648	20.062	15.693	20.574	31.939	24.036	48.455	32.43	64.791	69.665	83.739	COG5325(U:Intracellular trafficking, secretion, and vesicular transport )	COG5325(SYNtaxin)			K08489	STX16	map04130(SNARE interactions in vesicular transport)	Syntaxin	GO:0005484(molecular_function:SNAP receptor activity); GO:0006886(biological_process:intracellular protein transport); GO:0016020(cellular_component:membrane); GO:0016192(biological_process:vesicle-mediated transport); GO:0005622(cellular_component:intracellular)	t-SNARE [Ophiocordyceps sinensis CO18]	RecName: Full=Syntaxin-16; Short=Syn16 [Homo sapiens]	Syntaxin
OSIN0742	18.332	9.538	12.922	29.374	31.908	29.269	37.291	29.912	45.721	18.801	30.012	COG0724(R:General function prediction only )	COG0724(Rna-binding protein)						RNA recognition motif. (a.k.a. RRM, RBD, or RNP domain)	GO:0003676(molecular_function:nucleic acid binding); GO:0000166(molecular_function:nucleotide binding)	nucleolar protein 12 [Ophiocordyceps sinensis CO18]	RecName: Full=Nucleolar protein 12 [Fusarium graminearum PH-1]	nucleolar protein 12
OSIN3799	7.978	7.24	6.189	7.73	12.703	9.552	18.842	12.588	21.608	20.73	28.31	COG0223(J:Translation, ribosomal structure and biogenesis )	COG0223(Modifies the free amino group of the aminoacyl moiety of methionyl-tRNA(fMet). The formyl group appears to play a dual role in the initiator identity of N-formylmethionyl-tRNA by (I) promoting its recognition by IF2 and (II) impairing its binding to EFTu-GTP (By similarity))			K00604	MTFMT, fmt	map00670(One carbon pool by folate); map00970(Aminoacyl-tRNA biosynthesis)	Formyl transferase	GO:0016742(molecular_function:hydroxymethyl-, formyl- and related transferase activity); GO:0009058(biological_process:biosynthetic process)	formyl transferase [Ophiocordyceps sinensis CO18]	RecName: Full=Putative methionyl-tRNA formyltransferase [Schizosaccharomyces pombe 972h-]	Formyl transferase
OSIN7053	7.302	5.481	4.042	8.535	7.358	7.14	28.049	11.9	19.422	19.614	19.909	COG0464(O:Posttranslational modification, protein turnover, chaperones )	COG0464(Aaa atpase)			K13339	PEX6, PXAAA1	map04146(Peroxisome)	ATPase family associated with various cellular activities (AAA)	GO:0008152(biological_process:metabolic process); GO:0005524(molecular_function:ATP binding); GO:0017111(molecular_function:nucleoside-triphosphatase activity)	Peroxisomal biogenesis factor 6 [Metarhizium acridum CQMa 102]	RecName: Full=Peroxisomal biogenesis factor 6; AltName: Full=ClaPEX6; AltName: Full=Peroxin-6 [Colletotrichum orbiculare MAFF 240422]	ATPase family associated with various cellular activities (AAA)
OSIN0361	0	0	0.035	0	0.031	0	0.743	1.177	0.609	0.021	0	COG0277(C:Energy production and conversion )	COG0277(FAD linked oxidase domain protein)						FAD binding domain	GO:0006040(biological_process:amino sugar metabolic process); GO:0050660(molecular_function:flavin adenine dinucleotide binding); GO:0008762(molecular_function:UDP-N-acetylmuramate dehydrogenase activity); GO:0055114(biological_process:oxidation-reduction process)	FAD binding domain-containing protein [Ophiocordyceps sinensis CO18]	RecName: Full=Uncharacterized FAD-linked oxidoreductase YgaK [Bacillus subtilis subsp. subtilis str. 168]	Berberine and berberine like
OSIN6642	0.245	0.386	0.058	1.017	0.464	0.652	7.338	7.127	15.76	8.613	2.913	COG0659(P:Inorganic ion transport and metabolism )	COG0659(sulfate transporter)						Sulfate transporter family	GO:1902358(biological_process:sulfate transmembrane transport); GO:0008271(molecular_function:secondary active sulfate transmembrane transporter activity); GO:0016021(cellular_component:integral component of membrane)	sulfate permease [Ophiocordyceps sinensis CO18]	RecName: Full=Sulfate permease 2; AltName: Full=High-affinity sulfate transporter 2 [Saccharomyces cerevisiae S288c]	STAS domain
OSIN1872	7.314	5.491	5.058	8.122	7.234	6.43	106.169	28.291	67.192	6.653	8.913					K17650	OMTA	map00254(Aflatoxin biosynthesis)	O-methyltransferase	GO:0008171(molecular_function:O-methyltransferase activity); GO:0032259(biological_process:methylation)	O-methyltransferase, family 2 [Ophiocordyceps sinensis CO18]	_	O-methyltransferase
OSIN1240	2.76	2.786	1.94	4.352	2.611	0	13.592	6.104	11.233	20.021	13.95	COG1028(I:Lipid transport and metabolism); COG1028(Q:Secondary metabolites biosynthesis, transport and catabolism)	COG1028(short-chain dehydrogenase reductase); COG1028(short-chain dehydrogenase reductase)						short chain dehydrogenase	GO:0055114(biological_process:oxidation-reduction process); GO:0016491(molecular_function:oxidoreductase activity)	short-chain dehydrogenase/reductase family protein [Ophiocordyceps sinensis CO18]	RecName: Full=Uncharacterized oxidoreductase YxbG [Bacillus subtilis subsp. subtilis str. 168]	3-hydroxyacyl-CoA dehydrogenase, NAD binding domain
OSIN2449	430.664	369.753	389.76	622.979	832.593	456.539	1069.14	802.131	1122.82	632.315	642.979					K05863	SLC25A4S, ANT		Mitochondrial carrier protein	GO:0005743(cellular_component:mitochondrial inner membrane); GO:0016021(cellular_component:integral component of membrane); GO:0055085(biological_process:transmembrane transport); GO:0005215(molecular_function:transporter activity)	ADP,ATP carrier protein [Ophiocordyceps sinensis CO18]	RecName: Full=ADP,ATP carrier protein; AltName: Full=ADP/ATP translocase; AltName: Full=Adenine nucleotide translocator; Short=ANT [Neurospora crassa OR74A]	Mitochondrial carrier protein
OSIN6347	5.381	6.467	6.236	9.414	10.175	6.712	18.982	7.707	17.261	24.817	22.268			NOG39749(R:General function prediction only)	NOG39749()				Ring finger domain	GO:0008270(molecular_function:zinc ion binding)	von Willebrand and RING finger domain containing protein [Ophiocordyceps sinensis CO18]	_	von Willebrand factor type A domain
OSIN2283	6.103	6.721	5.231	9.255	8.875	11.147	17.541	15.912	22.123	6.642	8.595								Protein of unknown function (DUF1604)		DUF1604 domain protein [Metarhizium acridum CQMa 102]	RecName: Full=Uncharacterized protein C20H4.06c [Schizosaccharomyces pombe 972h-]	Protein of unknown function (DUF1604)
OSIN7782	516.068	941.167	550.454	993.338	765.082	804.243	1414.47	1054.78	1706.8	1463.64	863.6	COG2451(J:Translation, ribosomal structure and biogenesis )	COG2451(Ribosomal protein)			K02917	RP-L35Ae, RPL35A	map03010(Ribosome)	Ribosomal protein L35Ae	GO:0003735(molecular_function:structural constituent of ribosome); GO:0006412(biological_process:translation); GO:0005840(cellular_component:ribosome); GO:0042254(biological_process:ribosome biogenesis)	Ribosomal protein L35A [Ophiocordyceps sinensis CO18]	RecName: Full=60S ribosomal protein L33-A; AltName: Full=L37A [Schizosaccharomyces pombe 972h-]	Ribosomal protein L35Ae
OSIN6816	7.78	11.948	6.594	20.13	33.012	14.367	20.773	16.808	29	15.881	9.272	COG2319(R:General function prediction only )	COG2319(repeat-containing protein)						NLE (NUC135) domain	GO:0005730(cellular_component:nucleolus); GO:0030687(cellular_component:preribosome, large subunit precursor); GO:0005654(cellular_component:nucleoplasm); GO:0000463(biological_process:maturation of LSU-rRNA from tricistronic rRNA transcript (SSU-rRNA, 5.8S rRNA, LSU-rRNA)); GO:0000466(biological_process:maturation of 5.8S rRNA from tricistronic rRNA transcript (SSU-rRNA, 5.8S rRNA, LSU-rRNA)); G…	Ribosome biogenesis protein YTM1 [Ophiocordyceps sinensis CO18]	RecName: Full=Ribosome biogenesis protein YTM1	to microtubule associated protein Ytm1
OSIN5973	1.945	2.064	1.651	4.405	6.852	4.62	42.725	51.348	67.766	68.341	125.137								PLAC8 family		PLAC8 family protein [Ophiocordyceps sinensis CO18]	RecName: Full=Protein PLANT CADMIUM RESISTANCE 2; Short=AtPCR2 [Arabidopsis thaliana]	PLAC8 family
OSIN2216	55.088	72.155	42.991	47.788	40.205	46.418	188.063	353.199	156.413	88.434	67.184	COG0474(P:Inorganic ion transport and metabolism )	COG0474(P-type atpase)						haloacid dehalogenase-like hydrolase	GO:0016021(cellular_component:integral component of membrane); GO:0070588(biological_process:calcium ion transmembrane transport); GO:0016529(cellular_component:sarcoplasmic reticulum); GO:0008152(biological_process:metabolic process); GO:0005388(molecular_function:calcium-transporting ATPase activity); GO:0046872(molecular_function:metal ion binding); GO:0005524(molecular_function:ATP binding)	ATPase, P-type, calcium-transporting, PMCA-type [Ophiocordyceps sinensis CO18]	RecName: Full=Calcium-transporting ATPase 2 [Schizosaccharomyces pombe 972h-]	haloacid dehalogenase-like hydrolase
OSIN1709	0.827	2.43	1.097	1.853	1.713	3.054	6.831	4.383	5.368	60.427	42.239	COG2270(G:Carbohydrate transport and metabolism )	COG2270(Major Facilitator superfamily)						Vacuole effluxer Atg22 like		Major facilitator superfamily domain, general substrate transporter [Ophiocordyceps sinensis CO18]	RecName: Full=Autophagy-related protein 22	to autophagy protein Atg22
OSIN3760	70.543	68.332	81.975	81.895	76.705	92.378	139.661	227.853	279.624	129.841	121.968								Coatomer epsilon subunit	GO:0006890(biological_process:retrograde vesicle-mediated transport, Golgi to ER); GO:0005198(molecular_function:structural molecule activity)	coatomer subunit epsilon [Metarhizium acridum CQMa 102]	_	Coatomer epsilon subunit
OSIN2546	32.552	23.855	25.393	38.406	29.566	41.904	55.417	40.146	55.384	23.263	17.94	COG5169(K:Transcription )	COG5169(Transcription factor)						HSF-type DNA-binding	GO:0043565(molecular_function:sequence-specific DNA binding); GO:0060258(biological_process:negative regulation of filamentous growth); GO:0003700(molecular_function:transcription factor activity, sequence-specific DNA binding); GO:0005634(cellular_component:nucleus); GO:0006357(biological_process:regulation of transcription from RNA polymerase II promoter); GO:0045449(deleted:old GO); GO:0005667…	flocculation suppression protein [Ophiocordyceps sinensis CO18]	RecName: Full=Transcription factor SFL1 [Candida albicans SC5314]	HSF
OSIN1728	21.069	27.119	24.423	42.642	42.217	37.906	54.535	63.04	58.42	43.795	74.128	COG0031(E:Amino acid transport and metabolism ); COG0517(R:General function prediction only )	COG0031(cysteine synthase); COG0517(Catalyzes the conversion of inosine 5'-phosphate (IMP) to xanthosine 5'-phosphate (XMP), the first committed and rate- limiting step in the de novo synthesis of guanine nucleotides, and therefore plays an important role in the regulation of cell growth (By similarity))			K01697	CBS	map00270(Cysteine and methionine metabolism); map00260(Glycine, serine and threonine metabolism)	CBS domain	GO:0005737(cellular_component:cytoplasm); GO:0006566(biological_process:threonine metabolic process); GO:0004122(molecular_function:cystathionine beta-synthase activity); GO:0030554(molecular_function:adenyl nucleotide binding); GO:0006544(biological_process:glycine metabolic process); GO:0006555(biological_process:methionine metabolic process); GO:0006535(biological_process:cysteine biosynthetic…	hypothetical protein S40293_04454 [Stachybotrys chartarum IBT 40293]	RecName: Full=Cystathionine beta-synthase; AltName: Full=Beta-thionase; AltName: Full=Serine sulfhydrase; AltName: Full=Sulfur transfer protein 4 [Saccharomyces cerevi	CBS
OSIN3794	16.002	15.7	18.903	18.202	16.542	14.542	443.301	17.352	755.729	11.074	8.575								Mediator of RNA polymerase II transcription subunit 1	GO:0001104(molecular_function:RNA polymerase II transcription cofactor activity); GO:0016592(cellular_component:mediator complex); GO:0006357(biological_process:regulation of transcription from RNA polymerase II promoter)	Mediator complex, subunit Med1 [Ophiocordyceps sinensis CO18]	_	Mediator of RNA polymerase II transcription subunit 1
OSIN7479	19.228	12.924	12.333	33.154	39.41	39.395	30.181	51.611	55.144	51.699	60.599	COG1412(R:General function prediction only )	COG1412(small subunit (SSU) processome component, homolog)			K14566	UTP24, FCF1	map03008(Ribosome biogenesis in eukaryotes)	Fcf1	GO:0032040(cellular_component:small-subunit processome)	hypothetical protein OCS_05609 [Ophiocordyceps sinensis CO18]	RecName: Full=rRNA-processing protein FCF1; AltName: Full=FAF1-copurifying factor 1 [Saccharomyces cerevisiae S288c]	Fcf1
OSIN2865	0	0	0	0	0	0	0.21	2.771	0.472	0	0	COG1867(J:Translation, ribosomal structure and biogenesis )	COG1867(Dimethylates a single guanine residue at position 26 of a number of tRNAs using S-adenosyl-L-methionine as donor of the methyl groups (By similarity))						N2,N2-dimethylguanosine tRNA methyltransferase	GO:0030488(biological_process:tRNA methylation); GO:0004809(molecular_function:tRNA (guanine-N2-)-methyltransferase activity); GO:0003723(molecular_function:RNA binding)	probable N2,N2-dimethylguanosine tRNA methyltransferase [Fusarium fujikuroi IMI 58289]	RecName: Full=tRNA (guanine(26)-N(2))-dimethyltransferase; AltName: Full=tRNA 2,2-dimethylguanosine-26 methyltransferase; AltName: Full=tRNA(guanine-26,N(2)-N(2)) m	N2,N2-dimethylguanosine tRNA methyltransferase
OSIN3839	1.06	1.119	1.305	1.408	2.817	1.44	1050.04	2.816	684.473	3.316	6.185	COG0477(G:Carbohydrate transport and metabolism )	COG0477(major facilitator Superfamily)						Major Facilitator Superfamily	GO:0016021(cellular_component:integral component of membrane); GO:0055085(biological_process:transmembrane transport)	major facilitator superfamily transporter [Ophiocordyceps sinensis CO18]	RecName: Full=Uncharacterized transporter C11D3.18C [Schizosaccharomyces pombe 972h-]	High-affinity nicotinic acid transporter
OSIN2989	380.771	567.61	693.596	359.897	313.55	294.409	1521.25	841.725	1213.48	582.931	676.345	COG0234(O:Posttranslational modification, protein turnover, chaperones )	COG0234(Binds to cpn60 in the presence of Mg-ATP and suppresses the ATPase activity of the latter (By similarity))						Chaperonin 10 Kd subunit	GO:0005737(cellular_component:cytoplasm); GO:0006457(biological_process:protein folding); GO:0005524(molecular_function:ATP binding)	Chaperonin Cpn10 [Ophiocordyceps sinensis CO18]	RecName: Full=10 kDa heat shock protein, mitochondrial; Short=HSP10; AltName: Full=10 kDa chaperonin [Schizosaccharomyces pombe 972h-]	Cpn10
OSIN7686	23.328	19.595	15.185	25.646	21.485	24.921	38.252	30.239	47.29	35.693	66.333								Tubulin domain		Tubulin FtsZ [Ophiocordyceps sinensis CO18]	RecName: Full=Protein DML1 [Fusarium graminearum PH-1]	Involved in the partitioning of the mitochondrial organelle and mitochondrial DNA (mtDNA) inheritance (By similarity)
OSIN3321	6.639	6.396	5.774	11.553	6.976	7.733	120.338	6.303	138.911	142.062	76.611			NOG124538(S:Function unknown )	NOG124538()				galactosyl transferase GMA12/MNN10 family	GO:0016758(molecular_function:transferase activity, transferring hexosyl groups); GO:0016021(cellular_component:integral component of membrane); GO:0008152(biological_process:metabolic process)	Galactosyl transferase [Ophiocordyceps sinensis CO18]	_	Nucleotide-diphospho-sugar transferase
OSIN0035	3.61	3.356	3.834	3.187	2.662	4.601	9.329	9.826	11.173	14.16	19.427			NOG77297(S:Function unknown )	NOG77297()				ER protein Pkr1		hypothetical protein MANI_001133 [Metarhizium anisopliae]	RecName: Full=V-type ATPase assembly factor pkr1 [Schizosaccharomyces pombe 972h-]	ER protein Pkr1
OSIN2980	2.457	2.878	4.319	4.627	3.746	4.017	10.43	9.926	8.506	7.111	1.826								NA		hypothetical protein OCS_03569 [Ophiocordyceps sinensis CO18]	_	0
OSIN2266	4.321	11.755	11.651	5.294	4.788	9.134	26.931	27.15	24.713	59.759	41.747	COG0454(K:Transcription )	COG0454(acetyltransferase)						Acetyltransferase (GNAT) family	GO:0042967(biological_process:acyl-carrier-protein biosynthetic process); GO:0008080(molecular_function:N-acetyltransferase activity)	Acyl-CoA N-acyltransferase [Ophiocordyceps sinensis CO18]	_	Acetyltransferase (GNAT) family
OSIN2853	14.069	11.714	7.818	16.868	13.942	30.737	31.264	59.617	51.474	49.603	39.593								NA	GO:0006139(biological_process:nucleobase-containing compound metabolic process); GO:0005524(molecular_function:ATP binding)	DNA recombination/repair protein RecA/RadB, ATP-binding domain protein [Ophiocordyceps sinensis CO18]	_	Inherit from euNOG: Conserved hypothetical protein
OSIN7195	10.016	9.935	14.735	15.566	17.708	20.641	31.141	25.937	40.953	36.068	38.28								Translation initiation factor 1A / IF-1	GO:0006446(biological_process:regulation of translational initiation); GO:0005840(cellular_component:ribosome); GO:0003743(molecular_function:translation initiation factor activity)	Nucleic acid-binding, OB-fold-like protein [Ophiocordyceps sinensis CO18]	RecName: Full=S1-like domain-containing protein C146.08c [Schizosaccharomyces pombe 972h-]	Translation initiation factor 1A / IF-1
OSIN6364	20.288	16.259	16.79	30.824	27.481	28.481	31.517	39.992	35.663	27.142	21.468								Wings apart-like protein regulation of heterochromatin		Wings apart-like protein [Ophiocordyceps sinensis CO18]	_	Wings apart-like protein regulation of heterochromatin
OSIN4111	17.586	38.904	23.129	29.363	24.447	22.849	123.02	49.972	108.076	205.471	183.449			NOG79127(R:General function prediction only )	NOG79127(glyoxalase bleomycin resistance protein dioxygenase)	K13350	PXMP4, PMP24	map04146(Peroxisome)	Tim17/Tim22/Tim23/Pmp24 family	GO:0016021(cellular_component:integral component of membrane)	Tim17/Tim22/Tim23/Pmp24 family protein [Metarhizium robertsii]	RecName: Full=Peroxisomal membrane protein 4 [Bos taurus]	Pfam:Pmp24
OSIN0712	18.599	21.343	19.781	27.224	25.871	27.547	41.886	32.738	47.676	38.8	35.244	COG0477(G:Carbohydrate transport and metabolism )	COG0477(major facilitator Superfamily)						Sugar (and other) transporter	GO:0022891(molecular_function:substrate-specific transmembrane transporter activity); GO:0016021(cellular_component:integral component of membrane); GO:0055085(biological_process:transmembrane transport)	maltose permease [Ophiocordyceps sinensis CO18]	RecName: Full=General alpha-glucoside permease; AltName: Full=Maltose permease MAL11; AltName: Full=Maltose transport protein MAL11 [Saccharomyces cerevisiae S288c]	Sugar (and other) transporter
OSIN0046	0	0	0	0	0	0	25.813	17.343	36.571	59.353	91.996	COG0592(L:Replication, recombination and repair )	COG0592(DNA polymerase III is a complex, multichain enzyme responsible for most of the replicative synthesis in bacteria. This DNA polymerase also exhibits 3' to 5' exonuclease activity. The beta chain is required for initiation of replication once it is clamped onto DNA, it slides freely (bidirectional and ATP- independent) along duplex DNA (By similarity))			K04802	PCNA	map03430(Mismatch repair); map03410(Base excision repair); map03420(Nucleotide excision repair); map03030(DNA replication)	Proliferating cell nuclear antigen, C-terminal domain	GO:0030337(molecular_function:DNA polymerase processivity factor activity); GO:0005634(cellular_component:nucleus); GO:0006275(biological_process:regulation of DNA replication); GO:0003677(molecular_function:DNA binding); GO:0043626(cellular_component:PCNA complex); GO:0042575(cellular_component:DNA polymerase complex)	Proliferating cell nuclear antigen, PCNA [Ophiocordyceps sinensis CO18]	RecName: Full=Proliferating cell nuclear antigen; Short=PCNA [Schizosaccharomyces pombe 972h-]	This protein is an auxiliary protein of DNA polymerase delta and is involved in the control of eukaryotic DNA replication by increasing the polymerase's processibility during elongation of the leading strand (By similarity)
OSIN5668	20.707	13.27	15.947	19.801	21.423	27.372	42.725	43.986	53.995	170.404	91.042								Glutathione-dependent formaldehyde-activating enzyme	GO:0016846(molecular_function:carbon-sulfur lyase activity); GO:0008152(biological_process:metabolic process)	glutathione-dependent formaldehyde-activating enzyme [Ophiocordyceps sinensis CO18]	_	Glutathione-dependent formaldehyde-activating enzyme
OSIN5438	15.152	10.748	12.714	21.781	24.819	22.304	65.454	60.74	82.935	24.004	15.458	COG5133(S:Function unknown )	COG5133(Family with sequence similarity 96, member)						Domain of unknown function DUF59		FAM96B-like protein [Ophiocordyceps sinensis CO18]	RecName: Full=MIP18 family protein YHR122W [Saccharomyces cerevisiae S288c]	Domain of unknown function DUF59
OSIN2368	0.908	0.956	0.173	3.886	5.562	1.586	86.925	6.629	107.742	12.628	5.149	COG3486(Q:Secondary metabolites biosynthesis, transport and catabolism )	COG3486(L-lysine 6-monooxygenase (NADPH))						L-lysine 6-monooxygenase (NADPH-requiring)	GO:0004497(molecular_function:monooxygenase activity); GO:0055114(biological_process:oxidation-reduction process)	L-ornithine 5-monooxygenase-like protein [Acremonium chrysogenum ATCC 11550]	RecName: Full=L-ornithine 5-monooxygenase; AltName: Full=L-ornithine N(5)-oxygenase [Pseudomonas aeruginosa PAO1]	Inherit from ascNOG: l-ornithine
OSIN3467	65.453	20.744	14.192	54.194	58.336	81.124	189.19	152.768	178.878	54.42	84.478								G-protein alpha subunit	GO:0031683(molecular_function:G-protein beta/gamma-subunit complex binding); GO:0003924(molecular_function:GTPase activity); GO:0007189(biological_process:adenylate cyclase-activating G-protein coupled receptor signaling pathway); GO:0004871(molecular_function:signal transducer activity); GO:0006184(biological_process:obsolete GTP catabolic process); GO:0001664(molecular_function:G-protein couple…	Guanine nucleotide binding protein (G-protein), alpha subunit [Ophiocordyceps sinensis CO18]	RecName: Full=Guanine nucleotide-binding protein alpha-2 subunit; AltName: Full=GP2-alpha [Neurospora crassa OR74A]	G_alpha
OSIN1490	39.854	25.167	37.899	70.162	86.736	58.635	69.874	80.165	111.412	76.088	142.082	COG1676(J:Translation, ribosomal structure and biogenesis )	COG1676(sites to release the intron. The products are an intron and two tRNA half-molecules bearing 2',3' cyclic phosphate and 5'-OH termini. Recognizes a pseudosymmetric substrate in which 2 bulged loops of 3 bases are separated by a stem of 4 bp (By similarity))						tRNA intron endonuclease, catalytic C-terminal domain	GO:0090502(biological_process:RNA phosphodiester bond hydrolysis, endonucleolytic); GO:0000213(molecular_function:tRNA-intron endonuclease activity); GO:0051252(biological_process:regulation of RNA metabolic process); GO:0000214(cellular_component:tRNA-intron endonuclease complex); GO:0003676(molecular_function:nucleic acid binding); GO:0006388(biological_process:tRNA splicing, via endonucleolyti…	Endonuclease TnsA, /resolvase Hjc/tRNA endonuclease [Ophiocordyceps sinensis CO18]	RecName: Full=Probable tRNA-splicing endonuclease subunit tsp-2; AltName: Full=tRNA-intron endonuclease sen2; AltName: Full=tRNA-splicing protein 2 [Neurospora cras	tRNA intron endonuclease, catalytic C-terminal domain
OSIN7425	1.293	0.824	0.774	1.98	0.98	1.333	54.701	3.351	21.291	20.667	38.392								Major Facilitator Superfamily	GO:0016021(cellular_component:integral component of membrane); GO:0055085(biological_process:transmembrane transport)	MFS drug efflux transporter [Ophiocordyceps sinensis CO18]	_	Major Facilitator Superfamily
OSIN1806	728.046	1190.66	785.721	1524.98	805.039	1603.88	1731.71	1677.11	2040.99	1849.89	1304.11	COG0103(J:Translation, ribosomal structure and biogenesis )	COG0103(30S ribosomal protein S9)			K02960	RP-S16e, RPS16	map03010(Ribosome)	Ribosomal protein S9/S16	GO:0003735(molecular_function:structural constituent of ribosome); GO:0006412(biological_process:translation); GO:0005840(cellular_component:ribosome); GO:0042254(biological_process:ribosome biogenesis)	Ribosomal protein S9 [Ophiocordyceps sinensis CO18]	RecName: Full=40S ribosomal protein S16 [Ashbya gossypii ATCC 10895]	40S ribosomal protein S16
OSIN4414	293.352	410.996	267.588	540.131	502.872	312.89	942.377	811.595	1093.34	798.465	783.871								Translationally controlled tumour protein		Translationally controlled tumor protein [Ophiocordyceps sinensis CO18]	RecName: Full=Translationally-controlled tumor protein homolog; Short=TCTP [Fusarium graminearum PH-1]	Translationally controlled tumour protein
OSIN3812	9.678	12.751	11.386	21.125	25.634	21.127	49.075	25.43	65.683	15.943	10.37								NA		hypothetical protein OCS_02523 [Ophiocordyceps sinensis CO18]	_
OSIN1576	27.428	45.443	32.425	45.045	37.016	33.811	67.585	73.273	81.658	108.507	142.718			NOG226307(S:Function unknown )	NOG226307()				Domain of unknown function (DUF543)		hypothetical protein OCS_01225 [Ophiocordyceps sinensis CO18]	RecName: Full=Mitochondrial inner membrane organizing system protein NCU06495	Domain of unknown function (DUF543)
OSIN3096	59.176	91.597	60.612	39.56	74.425	39.278	277.74	122.693	396.635	270.037	175.582								NA		hypothetical protein OCS_04968 [Ophiocordyceps sinensis CO18]	_	0
OSIN3587	0.21	0	0.751	0	0	0	86.899	0.408	39.084	24.317	56.137			NOG135072(S:Function unknown )	NOG135072()				NA		hypothetical protein OCS_05355 [Ophiocordyceps sinensis CO18]	_	0
OSIN4896	7.314	8.226	6.536	8.789	21.186	9.464	21.576	13.557	24.267	44.608	86.068			NOG120239(S:Function unknown )	NOG120239()				NA		hypothetical protein OCS_06406 [Ophiocordyceps sinensis CO18]	_	Inherit from ascNOG: Conserved hypothetical protein
OSIN7663	15.082	18.456	15.393	35.409	33.518	19.114	53.818	21.237	70.322	101.114	74.026	COG1100(R:General function prediction only )	COG1100(GTP-binding Protein)						Conserved hypothetical ATP binding protein	GO:0000166(molecular_function:nucleotide binding)	putative protein family, ATP binding protein [Ophiocordyceps sinensis CO18]	RecName: Full=GPN-loop GTPase 2 homolog; AltName: Full=ATP-binding domain 1 family member V homolog [Saccharomyces cerevisiae S288c]	Conserved hypothetical ATP binding protein
OSIN3914	0.14	0.081	0.081	0.233	3.849	0.263	11.443	1.204	11.988	0.156	0	COG0702(G:Carbohydrate transport and metabolism); COG0702(M:Cell wall/membrane/envelope biogenesis)	COG0702(epimerase dehydratase); COG0702(epimerase dehydratase)						NmrA-like family		NAD dependent epimerase/dehydratase [Ophiocordyceps sinensis CO18]	_	NAD dependent epimerase dehydratase
OSIN4952	7.046	5.959	5.196	15.555	10.423	7.48	16.387	19.498	17.021	11.658	7.867					K12615	EDC3	map03018(RNA degradation)	YjeF-related protein N-terminus		YjeF-N domain protein [Ophiocordyceps sinensis CO18]	_	Pfam:DFDF
OSIN1653	2.422	1.2	1.513	3.314	2.621	2.12	5.949	3.93	7.94	10.563	15.919								Inositol phospholipid synthesis and fat-storage-inducing TM		alpha-galactosidase [Ophiocordyceps sinensis CO18]	RecName: Full=FIT family protein scs3 [Schizosaccharomyces pombe 972h-]	Inositol phospholipid synthesis and fat-storage-inducing TM
OSIN1318	1.444	1.474	0.982	0.942	0.826	0.953	4.106	2.69	4.648	23.201	19.212					K10777	LIG4, DNL4	map03450(Non-homologous end-joining)	DNA ligase N terminus	GO:0006259(biological_process:DNA metabolic process); GO:0097159(molecular_function:organic cyclic compound binding); GO:1901363(molecular_function:heterocyclic compound binding)	ATP-dependent polynucleotide ligase-like protein [Metarhizium robertsii]	_	Inherit from sordNOG: ATP-dependent DNA ligase domain-containing protein
OSIN6614	24.073	25.34	30.381	32.974	18.544	24.561	36.662	53.64	60.607	96.87	93.73					K03946	NDUFA2	map00190(Oxidative phosphorylation)	Mitochondrial ribosomal protein L51 / S25 / CI-B8 domain		nadh-ubiquinone oxidoreductase 105 kda subunit [Colletotrichum orbiculare MAFF 240422]	RecName: Full=NADH-ubiquinone oxidoreductase 10.5 kDa subunit; AltName: Full=Complex I; Short=CI	Mitochondrial ribosomal protein L51 / S25 / CI-B8 domain
OSIN7851	31.923	38.935	36.732	45.225	58.605	49.948	81.055	70.448	89.898	80.781	61.799								NA		urease accessory protein UreD [Ophiocordyceps sinensis CO18]	_	Inherit from ascNOG: conserved hypothetical protein
OSIN4373	46.12	51.961	43.938	63.534	68.13	52.195	114.809	76.715	118.289	54.712	37.757	COG0724(R:General function prediction only )	COG0724(Rna-binding protein)			K03258	EIF4B	map03013(RNA transport)	RNA recognition motif. (a.k.a. RRM, RBD, or RNP domain)	GO:0003676(molecular_function:nucleic acid binding); GO:0000166(molecular_function:nucleotide binding)	RNA recognition domain-containing protein [Beauveria bassiana ARSEF 2860]	RecName: Full=Probable RNA-binding protein sce3 [Schizosaccharomyces pombe 972h-]	RNA recognition motif. (a.k.a. RRM, RBD, or RNP domain)
OSIN5378	36.407	50.679	48.834	59.722	31.526	33.033	40.838	145.134	103.763	120.05	191.747			NOG125368(R:General function prediction only )	NOG125368()				NA		hypothetical protein OCS_03904 [Ophiocordyceps sinensis CO18]	_	0
OSIN2453	2.026	3.051	1.801	4.045	4.933	3.959	6.176	4.773	6.311	9.499	4.544			NOG130382(R:General function prediction only )	NOG130382()				NA		hypothetical protein OCS_00109 [Ophiocordyceps sinensis CO18]	RecName: Full=Protein TsetseEP; AltName: Full=EP-repeat protein; Flags: Precursor	0
OSIN7566	20.323	27.973	18.614	48.646	41.753	45.095	51.381	49.791	60.041	45.203	45.685	COG1132(V:Defense mechanisms )	COG1132((ABC) transporter)						ABC transporter transmembrane region	GO:0042626(molecular_function:ATPase activity, coupled to transmembrane movement of substances); GO:0016021(cellular_component:integral component of membrane); GO:0055085(biological_process:transmembrane transport); GO:0005524(molecular_function:ATP binding); GO:0006200(biological_process:obsolete ATP catabolic process)	hypothetical protein NECHADRAFT_72407 [Nectria haematococca mpVI 77-13-4]	RecName: Full=ATP-dependent permease MDL1, mitochondrial; AltName: Full=ABC transporter mdl1; Flags: Precursor [Schizosaccharomyces pombe 972h-]	ABC transporter transmembrane region
OSIN6875	0.862	11.185	4.723	3.505	4.241	3.356	76.548	28.545	331.475	9.28	11.314								NA		hypothetical protein OCS_03423 [Ophiocordyceps sinensis CO18]	_
OSIN0009	70.764	54.431	48.095	76.611	77.758	65.745	103.645	141.711	139.392	36.1	44.495	COG0576(O:Posttranslational modification, protein turnover, chaperones )	COG0576(Participates actively in the response to hyperosmotic and heat shock by preventing the aggregation of stress-denatured proteins, in association with DnaK and GrpE. It is the nucleotide exchange factor for DnaK and may function as a thermosensor. Unfolded proteins bind initially to DnaJ)						GrpE	GO:0050790(biological_process:regulation of catalytic activity); GO:0006457(biological_process:protein folding); GO:0051087(molecular_function:chaperone binding); GO:0005759(cellular_component:mitochondrial matrix); GO:0000774(molecular_function:adenyl-nucleotide exchange factor activity); GO:0042803(molecular_function:protein homodimerization activity)	GrpE nucleotide exchange factor [Ophiocordyceps sinensis CO18]	RecName: Full=GrpE protein homolog, mitochondrial; Flags: Precursor	Essential component of the PAM complex, a complex required for the translocation of transit peptide-containing proteins from the inner membrane into the mitochondrial matrix in an ATP-dependent manner (By similarity)
OSIN7444	65.686	65.007	60.532	68.341	55.117	77.495	91.136	86.378	138.26	63.847	47.398	COG1112(L:Replication, recombination and repair )	COG1112(Helicase)			K12874	AQR	map03040(Spliceosome)	AAA domain	GO:0005681(cellular_component:spliceosomal complex); GO:0000398(biological_process:mRNA splicing, via spliceosome); GO:0004386(molecular_function:helicase activity)	DEAD helicases superfamily protein (Aquarius) [Ophiocordyceps sinensis CO18]	RecName: Full=Intron-binding protein aquarius; AltName: Full=Intron-binding protein of 160 kDa; Short=IBP160 [Homo sapiens]	Inherit from ascNOG: DEAD helicases superfamily protein (Aquarius)
OSIN7725	41.194	43.927	39.388	35.198	56.489	31.418	76.95	89.584	97.975	139.164	185.695			NOG67868(S:Function unknown)	NOG67868()				Fungal protein of unknown function (DUF1748)		duf1748 domain containing protein [Colletotrichum orbiculare MAFF 240422]	_	Fungal protein of unknown function (DUF1748)
OSIN5099	0.512	0.376	0.404	1.43	3.447	0.175	5.914	1.793	5.222	1152.85	5224.58	COG0702(G:Carbohydrate transport and metabolism); COG0702(M:Cell wall/membrane/envelope biogenesis)	COG0702(epimerase dehydratase); COG0702(epimerase dehydratase)	NOG258508(S:Function unknown)	NOG258508()				NmrA-like family		NmrA family protein [Trichophyton equinum CBS 127.97]	RecName: Full=NmrA-like family domain-containing protein 1	Inherit from onyNOG: conserved hypothetical protein
OSIN2670	14.442	18.578	17.171	28.156	20.257	23.539	27.909	37.474	34.831	30.041	35.633	COG5120(U:Intracellular trafficking, secretion, and vesicular transport )	COG5120(golgi transport)						Got1/Sft2-like family	GO:0016192(biological_process:vesicle-mediated transport)	hypothetical protein FOXB_00092 [Fusarium oxysporum Fo5176]	RecName: Full=Protein transport protein GOT1; AltName: Full=Golgi transport protein 1 [Saccharomyces cerevisiae S288c]	Got1/Sft2-like family
OSIN1037	3.482	3.366	3.303	5.909	8.421	5.185	11.173	8.73	10.007	18.602	26.874								NA		hypothetical protein ACRE_011000 [Acremonium chrysogenum ATCC 11550]	_	DEAD/DEAH box helicase
OSIN2170	2.026	5.664	4.365	5.697	5.057	2.996	113.542	24.868	69.842	86.432	75.626	COG1022(I:Lipid transport and metabolism )	COG1022(Amp-dependent synthetase and ligase)			K01897	ACSL, fadD	map04146(Peroxisome); map00061(Fatty acid biosynthesis); map00071(Fatty acid degradation)	AMP-binding enzyme	GO:0003824(molecular_function:catalytic activity); GO:0008152(biological_process:metabolic process)	Long-chain acyl-CoA synthetases and Acyl-protein synthetase [Ophiocordyceps sinensis CO18]	RecName: Full=Long-chain-fatty-acid--CoA ligase 1; AltName: Full=Fatty acid activator 1; AltName: Full=Long-chain acyl-CoA synthetase 1 [Schizosaccharomyces pombe 9	AMP-binding enzyme
OSIN0406	73.489	75.134	67.171	81.62	76.757	105.393	628.351	242.46	635.022	143.918	195.809	COG5491(N:Cell motility )	COG5491(Charged multivesicular body protein)			K12197	CHMP1, VPS46, DID2	map04144(Endocytosis)	Snf7	GO:0015031(biological_process:protein transport)	vacuolar protein-sorting-associated protein 46 [Ophiocordyceps sinensis CO18]	_	Snf7
OSIN4634	10.214	9.335	11.732	19.494	21.877	15.875	17.637	22.414	33.605	13.931	7.447					K01611	speD, AMD1	map00270(Cysteine and methionine metabolism); map00330(Arginine and proline metabolism)	Adenosylmethionine decarboxylase		SPE-2 S-adenosylmethionine decarboxylase (spe-2) [Claviceps purpurea 20.1]	RecName: Full=S-adenosylmethionine decarboxylase proenzyme; Short=AdoMetDC; Short=SAMDC; Contains: RecName: Full=S-adenosylmethionine decarboxylase alpha chain; Con	Adenosylmethionine decarboxylase
OSIN3728	26.065	29.285	44.042	40.291	38.409	30.815	68.747	58.548	58.994	135.274	142.902								NA		hypothetical protein OCS_05147 [Ophiocordyceps sinensis CO18]	_	0
OSIN6075	13.685	15.924	15.196	23.973	26.728	22.071	39.693	28.916	38.921	32.148	31.674	COG0457(R:General function prediction only )	COG0457(repeat-containing protein)						NMDA receptor-regulated protein 1	GO:0016740(molecular_function:transferase activity); GO:0008152(biological_process:metabolic process)	Protein prenyltransferase [Ophiocordyceps sinensis CO18]	RecName: Full=N-alpha-acetyltransferase 15, NatA auxiliary subunit; AltName: Full=Gastric cancer antigen Ga19; AltName: Full=N-terminal acetyltransferase; AltName:	NMDA receptor-regulated protein 1
OSIN4758	40.868	38.386	42.633	61.998	34.777	65.726	90.638	153.737	85.765	55.943	67.01	COG5422(T:Signal transduction mechanisms )	COG5422(Rho guanine nucleotide exchange factor (GEF))						RhoGEF domain	GO:0005089(molecular_function:Rho guanyl-nucleotide exchange factor activity); GO:0005083(deleted:old GO); GO:0032321(deleted:old GO)	Citron-like protein [Ophiocordyceps sinensis CO18]	RecName: Full=Rho1 guanine nucleotide exchange factor 1 [Schizosaccharomyces pombe 972h-]	to rho guanyl nucleotide exchange factor
OSIN7019	1081.35	1753.16	1247.32	1312.45	1226.28	1178.58	4275.46	2033.85	4744.36	6055.87	7494.47	COG2036(B:Chromatin structure and dynamics )	COG2036(Core component of nucleosome. Nucleosomes wrap and compact DNA into chromatin, limiting DNA accessibility to the cellular machineries which require DNA as a template. Histones thereby play a central role in transcription regulation, DNA repair, DNA replication and chromosomal stability. DNA accessibility is regulated via a complex set of post-translational modifications of histones, also …			K11253	H3		Core histone H2A/H2B/H3/H4	GO:0005634(cellular_component:nucleus); GO:0046982(molecular_function:protein heterodimerization activity); GO:0000786(cellular_component:nucleosome); GO:0006334(biological_process:nucleosome assembly); GO:0003677(molecular_function:DNA binding)	histone 3 [Conocephalum conicum]	RecName: Full=Histone H3 [Neurospora crassa OR74A]	Histone H3
OSIN3580	5.322	7.047	3.222	13.511	12.053	8.9	14.876	11.13	17.03	30.062	35.962			NOG78439(S:Function unknown )	NOG78439()				Histone chaperone Rttp106-like		hypothetical protein OCS_06387 [Ophiocordyceps sinensis CO18]	RecName: Full=Histone chaperone RTT106	Histone chaperone Rttp106-like
OSIN0295	44.769	35.478	39.746	34.647	57.47	39.706	57.819	73.826	240.78	20.75	42.557	COG1028(I:Lipid transport and metabolism); COG1028(Q:Secondary metabolites biosynthesis, transport and catabolism)	COG1028(short-chain dehydrogenase reductase); COG1028(short-chain dehydrogenase reductase)						short chain dehydrogenase		hypothetical protein S40293_09626 [Stachybotrys chartarum IBT 40293]	RecName: Full=Uncharacterized oxidoreductase MexAM1_META1p0182; AltName: Full=ORFC [Methylobacterium extorquens AM1]	KR domain
OSIN5346	0.512	0	0	0	0.114	7.49	49.582	16.681	28.768	23.545	7.354								NA		hypothetical protein OCS_03987 [Ophiocordyceps sinensis CO18]	_
OSIN6081	138.547	99.05	95.913	182.511	210.426	189.746	249.446	214.939	346.644	144.21	137.866	COG0012(J:Translation, ribosomal structure and biogenesis )	COG0012(gtp-binding protein)						Protein of unknown function (DUF933)	GO:0005737(cellular_component:cytoplasm); GO:0006200(biological_process:obsolete ATP catabolic process); GO:0016887(molecular_function:ATPase activity); GO:0043023(molecular_function:ribosomal large subunit binding); GO:0043022(molecular_function:ribosome binding); GO:0005524(molecular_function:ATP binding); GO:0005525(molecular_function:GTP binding)	GTP-binding protein YchF [Metarhizium anisopliae ARSEF 23]	RecName: Full=Obg-like ATPase 1 [Saccharomyces cerevisiae S288c]	Protein of unknown function (DUF933)
OSIN7423	7	6.813	4.804	9.752	18.482	7.976	18.449	12.996	15.709	33.023	56.004					K09420	MYB		Myb-like DNA-binding domain	GO:0003682(molecular_function:chromatin binding); GO:0000785(cellular_component:chromatin); GO:0003677(molecular_function:DNA binding)	Myb transcription factor [Ophiocordyceps sinensis CO18]	_	Myb-like DNA-binding domain
OSIN0803	15.595	11.175	12.737	18.065	24.612	22.761	18.982	27.603	33.193	22.888	25.222								NA		hypothetical protein OCS_03027 [Ophiocordyceps sinensis CO18]	_	0
OSIN2094	11.693	19.859	15.069	19.113	27.904	26.098	39.501	28.201	42.942	36.464	31.571								NA	GO:0008152(biological_process:metabolic process); GO:0004386(molecular_function:helicase activity)	protein related to RNA helicase [Ophiocordyceps sinensis CO18]	_	Inherit from ascNOG: Conserved hypothetical protein
OSIN5264	16.969	21.15	20.069	23.952	15.675	29.308	603.376	254.215	545.905	79.728	36.238								NA		hypothetical protein OCS_04606 [Ophiocordyceps sinensis CO18]	_	Inherit from NOG: Conserved hypothetical, protein
OSIN1329	6.336	8.704	9.804	17.048	18.451	13.063	28.102	11.429	29.266	22.064	13.509			NOG69253(S:Function unknown)	NOG69253(Protein involved in regulation of mRNA stability)				Mitochondrial protein Pet127		Mitochondrial protein [Ophiocordyceps sinensis CO18]	RecName: Full=mRNA degradation protein pet127, mitochondrial; Flags: Precursor [Schizosaccharomyces pombe 972h-]	Mitochondrial protein Pet127
OSIN0989	4.53	3.091	1.94	6.555	6.873	5.729	24.546	11.221	19.645	8.644	6.052								3'5'-cyclic nucleotide phosphodiesterase		hypothetical protein S40285_00223 [Stachybotrys chlorohalonata IBT 40285]	RecName: Full=3',5'-cyclic-nucleotide phosphodiesterase 2; Short=PDEase 2; AltName: Full=High-affinity cAMP phosphodiesterase [Saccharomyces cerevisiae S288c]	3'5'-cyclic nucleotide phosphodiesterase
OSIN5225	64.522	75.185	54.92	132.203	148.787	112.6	173.632	147.081	191.886	95.306	83.832	COG0050(J:Translation, ribosomal structure and biogenesis )	COG0050(This protein promotes the GTP-dependent binding of aminoacyl-tRNA to the A-site of ribosomes during protein biosynthesis (By similarity))						Elongation factor Tu domain 2	GO:0006448(biological_process:regulation of translational elongation); GO:0005840(cellular_component:ribosome); GO:0003924(molecular_function:GTPase activity); GO:0006184(biological_process:obsolete GTP catabolic process); GO:0003746(molecular_function:translation elongation factor activity); GO:0005525(molecular_function:GTP binding)	elongation factor Tu [Ophiocordyceps sinensis CO18]	RecName: Full=Elongation factor Tu, mitochondrial; AltName: Full=tufM; Flags: Precursor [Saccharomyces cerevisiae S288c]	This protein promotes the GTP-dependent binding of aminoacyl-tRNA to the A-site of ribosomes during protein biosynthesis (By similarity)
OSIN4131	48.776	71.901	50.913	74.705	83.341	75.142	117.621	133.406	134.967	210.497	274.943								Mitochondrial ribosomal protein L37	GO:0005840(cellular_component:ribosome)	ribosomal protein subunit L37 [Ophiocordyceps sinensis CO18]	RecName: Full=54S ribosomal protein L37, mitochondrial; Flags: Precursor [Schizosaccharomyces pombe 972h-]	Mitochondrial ribosomal protein L37
OSIN2723	19.368	24.038	22.206	49.143	54.116	31.525	54.29	40.2	68.924	48.018	51.583								MAS20 protein import receptor	GO:0005742(cellular_component:mitochondrial outer membrane translocase complex); GO:0006605(biological_process:protein targeting)	Protein import receptor MAS20-related protein [Ophiocordyceps sinensis CO18]	RecName: Full=Mitochondrial import receptor subunit tom20; AltName: Full=Mitochondrial 20 kDa outer membrane protein; AltName: Full=Protein mom19; AltName: Full=Tran	MAS20 protein import receptor
OSIN5276	68.377	60.39	67.033	102.406	107.344	109.643	148.981	106.654	147.289	117.151	83.391	COG5064(U:Intracellular trafficking, secretion, and vesicular transport )	COG5064(importin subunit alpha)						Importin beta binding domain	GO:0008565(molecular_function:protein transporter activity); GO:0005737(cellular_component:cytoplasm); GO:0005634(cellular_component:nucleus); GO:0006606(biological_process:protein import into nucleus)	importin alpha subunit [Ophiocordyceps sinensis CO18]	RecName: Full=Importin subunit alpha-1; AltName: Full=Cell untimely torn protein 15; AltName: Full=Karyopherin subunit alpha-1; AltName: Full=Serine-rich RNA polymer	importin subunit alpha
OSIN0894	8.001	19.574	8.903	28.929	72.939	28.296	51.145	41.622	91.287	85.171	142.605			NOG138154(S:Function unknown )	NOG138154(Fungal Zn(2)-Cys(6) binuclear cluster domain)				Cgr1 family		Cgr1 [Ophiocordyceps sinensis CO18]	RecName: Full=rRNA-processing protein CGR1 [Fusarium graminearum PH-1]	Involved in nucleolar integrity and required for processing of the pre-rRNA for the 60S ribosome subunit (By similarity)
OSIN0269	8.409	7.098	6.801	9.318	9.484	9.416	23.481	11.356	20.271	36.569	38.228	COG1215(M:Cell wall/membrane/envelope biogenesis )	COG1215(Glycosyl transferase, family 2)			K00698	CHS1	map00520(Amino sugar and nucleotide sugar metabolism)	Cytochrome b5-like Heme/Steroid binding domain	GO:0016758(molecular_function:transferase activity, transferring hexosyl groups); GO:0008152(biological_process:metabolic process); GO:0020037(molecular_function:heme binding)	chitin synthase 4 [Ophiocordyceps sinensis CO18]	RecName: Full=Chitin synthase 4; AltName: Full=Chitin-UDP acetyl-glucosaminyl transferase 4; AltName: Full=Class-IV chitin synthase 4 [Neurospora crassa OR74A]	Chitin synthase
OSIN4201	21.919	13.26	16.859	54.533	8.421	61.397	68.092	202.387	58.36	63.596	58.127			NOG123706(S:Function unknown )	NOG123706()				NA	GO:0016772(molecular_function:transferase activity, transferring phosphorus-containing groups); GO:0008152(biological_process:metabolic process)	hypothetical protein X797_006995 [Metarhizium robertsii]	_	Inherit from sordNOG: integral membrane protein
OSIN1702	44.513	43.917	35.335	54.978	39.875	54.082	97.015	106.011	107.348	128.006	134.133								Methyltransferase domain	GO:0016740(molecular_function:transferase activity)	methyltransferase domain-containing protein [Beauveria bassiana ARSEF 2860]	_	Inherit from NOG: Conserved hypothetical, protein
OSIN6865	0.058	0.132	0.127	0.042	0.041	0	4.315	0.063	2.255	23.847	49.737	COG1022(I:Lipid transport and metabolism )	COG1022(Amp-dependent synthetase and ligase)			K01897	ACSL, fadD	map04146(Peroxisome); map00061(Fatty acid biosynthesis); map00071(Fatty acid degradation)	AMP-binding enzyme	GO:0016874(molecular_function:ligase activity); GO:0008152(biological_process:metabolic process)	predicted protein [Nectria haematococca mpVI 77-13-4]	RecName: Full=Long chain acyl-CoA synthetase 6, peroxisomal; Flags: Precursor [Arabidopsis thaliana]	AMP-binding enzyme
OSIN1131	1.106	0.844	0.404	2.213	2.466	2.296	136.83	2.952	59.526	103.064	226.375								NA		hypothetical protein OCS_06171 [Ophiocordyceps sinensis CO18]	_	0
OSIN7774	6.184	6.376	5.243	9.138	11.001	7.237	15.828	9.518	16.129	25.933	25.602	COG1167(K:Transcription )	COG1167(Transcriptional regulator, gntR family)			K00838	ARO8	map00300(Lysine biosynthesis); map00270(Cysteine and methionine metabolism); map00130(Ubiquinone and other terpenoid-quinone biosynthesis); map00360(Phenylalanine metabolism); map00350(Tyrosine metabolism); map00400(Phenylalanine, tyrosine and tryptophan biosynthesis); map00380(Tryptophan metabolism)	Aminotransferase class I and II	GO:0008483(molecular_function:transaminase activity); GO:0009058(biological_process:biosynthetic process); GO:0030170(molecular_function:pyridoxal phosphate binding)	L-kynurenine/alpha-aminoadipate aminotransferase, putative [Metarhizium anisopliae ARSEF 23]	RecName: Full=Aromatic amino acid aminotransferase C56E4.03 [Schizosaccharomyces pombe 972h-]	Aminotransferase class I and II
OSIN5035	9.678	10.656	9.042	15.47	16.976	10.69	21.524	15.251	28.262	37.81	43.09								Fungal Zn(2)-Cys(6) binuclear cluster domain	GO:0005634(cellular_component:nucleus); GO:0006357(biological_process:regulation of transcription from RNA polymerase II promoter); GO:0008270(molecular_function:zinc ion binding); GO:0000981(molecular_function:RNA polymerase II transcription factor activity, sequence-specific DNA binding); GO:0003677(molecular_function:DNA binding)	Zn(2)-C6 fungal-type DNA-binding domain protein [Ophiocordyceps sinensis CO18]	_	0
OSIN0937	12.473	9.914	19.931	27.394	20.443	14.785	33.107	28.364	31.246	10.824	16.032								NA		hypothetical protein CCM_06376 [Cordyceps militaris CM01]	_	PRA1 family protein
OSIN7955	48.286	47.578	43.834	103.93	112.039	101.395	110.266	76.307	130.68	35.87	15.478	COG0086(K:Transcription )	COG0086(DNA-dependent RNA polymerase catalyzes the transcription of DNA into RNA using the four ribonucleoside triphosphates as substrates (By similarity))			K02999	RPA1, POLR1A	map00240(Pyrimidine metabolism); map03020(RNA polymerase); map00230(Purine metabolism)	RNA polymerase Rpb1, domain 5	GO:0005730(cellular_component:nucleolus); GO:0006206(biological_process:pyrimidine nucleobase metabolic process); GO:0008270(molecular_function:zinc ion binding); GO:0003677(molecular_function:DNA binding); GO:0003899(molecular_function:DNA-directed RNA polymerase activity); GO:0006144(biological_process:purine nucleobase metabolic process); GO:0006351(biological_process:transcription, DNA-templa…	DNA-directed RNA polymerase I subunit RPA1 [Ophiocordyceps sinensis CO18]	RecName: Full=DNA-directed RNA polymerase I subunit RPA190; AltName: Full=DNA-directed RNA polymerase I 190 kDa polypeptide; Short=A190; AltName: Full=DNA-directed R	RNA polymerase Rpb1, domain 2
OSIN1241	0	0	0.035	0.032	0.155	0.535	14.291	0.19	13.094	12.263	20.627	COG0174(E:Amino acid transport and metabolism )	COG0174(glutamine synthetase)			K01915	glnA, GLUL	map00630(Glyoxylate and dicarboxylate metabolism); map00220(Arginine biosynthesis); map00250(Alanine, aspartate and glutamate metabolism); map00910(Nitrogen metabolism)	Glutamine synthetase, catalytic domain	GO:0004356(molecular_function:glutamate-ammonia ligase activity); GO:0009252(biological_process:peptidoglycan biosynthetic process); GO:0006542(biological_process:glutamine biosynthetic process)	glutamine synthetase [Metarhizium acridum CQMa 102]	RecName: Full=Type-1 glutamine synthetase 2; Short=Type-1 GS 2; AltName: Full=Type-1 glutamate--ammonia ligase 2 [Dictyostelium discoideum]	to glutamine synthetase
OSIN1258	47.308	64.356	57.679	61.702	35.953	55.308	77.823	137.119	125.483	223.646	143.733								NA		meiotically up-regulated 65 protein [Ophiocordyceps sinensis CO18]	RecName: Full=Meiotically up-regulated gene 65 protein [Schizosaccharomyces pombe 972h-]	Inherit from ascNOG: Conserved hypothetical protein
OSIN3803	1.863	2.969	0.993	3.907	2.786	2.918	6.77	5.723	8.378	14.557	15.878					K11272	MRC1	map04111(Cell cycle - yeast)	MRC1-like domain		hypothetical protein NECHADRAFT_104452 [Nectria haematococca mpVI 77-13-4]	RecName: Full=Mediator of replication checkpoint protein 1; AltName: Full=DNA replication checkpoint mediator mrc1 [Schizosaccharomyces pombe 972h-]	MRC1-like domain
OSIN3484	23.421	30.475	30.116	28.04	28.699	40.221	41.065	46.395	56.714	57.851	50.516	COG2941(H:Coenzyme transport and metabolism )	COG2941(Oxygenase that introduces the hydroxyl group at carbon five of 2-nonaprenyl-3-methyl-6-methoxy-1,4-benzoquinol resulting in the formation of 2-nonaprenyl-3-methyl-5-hydroxy-6-methoxy-1,4- benzoquinol (By similarity))			K06134	COQ7	map00130(Ubiquinone and other terpenoid-quinone biosynthesis)	Ubiquinone biosynthesis protein COQ7	GO:0006744(biological_process:ubiquinone biosynthetic process); GO:0055114(biological_process:oxidation-reduction process)	Ubiquinone biosynthesis protein Coq7 [Ophiocordyceps sinensis CO18]	RecName: Full=Catabolite repression protein CAT5; AltName: Full=Coenzyme Q biosynthesis protein 7; AltName: Full=Ubiquinone biosynthesis protein COQ7 [Saccharomyces	Ubiquinone biosynthesis protein COQ7
OSIN4365	89.713	140.029	105.844	147.377	138.416	126.179	174.593	135.245	171.11	181.937	162.986	COG2238(J:Translation, ribosomal structure and biogenesis )	COG2238(Ribosomal protein)			K02966	RP-S19e, RPS19	map03010(Ribosome)	Ribosomal protein S19e	GO:0003735(molecular_function:structural constituent of ribosome); GO:0006412(biological_process:translation); GO:0005840(cellular_component:ribosome); GO:0042254(biological_process:ribosome biogenesis)	putative 40s ribosomal protein s19 protein [Togninia minima UCRPA7]	RecName: Full=40S ribosomal protein S19; AltName: Full=S16 [Aspergillus nidulans FGSC A4]	40S ribosomal protein S19
OSIN0652	14.267	22.462	13.326	18.838	32.703	24.055	69.053	26.344	58.454	178.423	158.083	COG5274(C:Energy production and conversion); COG5274(I:Lipid transport and metabolism); COG1960(I:Lipid transport and metabolism )	COG5274(cytochrome b5); COG5274(cytochrome b5); COG1960(acyl-CoA dehydrogenase)						Cytochrome b5-like Heme/Steroid binding domain	GO:0003995(molecular_function:acyl-CoA dehydrogenase activity); GO:0050660(molecular_function:flavin adenine dinucleotide binding); GO:0055114(biological_process:oxidation-reduction process); GO:0006118(biological_process:obsolete electron transport); GO:0020037(molecular_function:heme binding)	acyl-CoA dehydrogenase [Trichoderma atroviride IMI 206040]	RecName: Full=Putative cytochrome b5 B11H24.095 [Neurospora crassa OR74A]	Acyl-CoA dehydrogenase, C-terminal domain
OSIN2433	16.759	16.829	17.24	31.057	23.013	26.866	131.808	30.863	32.558	20.688	38.813								Protein of unknown function (DUF2665)	GO:0009306(biological_process:protein secretion)	hypothetical protein M419DRAFT_130589 [Trichoderma reesei RUT C-30]	_	Protein of unknown function (DUF2665)
OSIN2171	23.759	33.129	26.409	34.816	47.212	55.853	143.198	44.457	98.936	35.641	32.895								Protein of unknown function (DUF3295)		hypothetical protein ACRE_069940 [Acremonium chrysogenum ATCC 11550]	RecName: Full=Uncharacterized protein C1420.01c	Protein of unknown function (DUF3295)
OSIN7024	6.184	7.697	10.277	13.554	9.339	15.32	14.474	24.995	57.099	47.726	15.396								Zinc finger, C2H2 type	GO:0000502(cellular_component:proteasome complex); GO:0046872(molecular_function:metal ion binding)	26S proteasome regulatory subunit-like protein [Ophiocordyceps sinensis CO18]	RecName: Full=Zinc finger protein rsv2; AltName: Full=Required for stationary phase viability protein 2 [Schizosaccharomyces pombe 972h-]	ZnF_C2H2
OSIN1930	21.08	14.653	17.76	19.028	21.207	21.215	151.89	33.345	158.548	107.975	173.099								Regulator of chromosome condensation (RCC1) repeat		regulator of chromosome condensation [Ophiocordyceps sinensis CO18]	RecName: Full=Protein RCC1	Regulator of chromosome condensation (RCC1) repeat
OSIN4917	8.502	6.915	5.947	18.732	27.388	11.167	29.884	28.799	66.163	25.662	33.069								NA	GO:0005730(cellular_component:nucleolus); GO:0006206(biological_process:pyrimidine nucleobase metabolic process); GO:0006351(biological_process:transcription, DNA-templated); GO:0003676(molecular_function:nucleic acid binding); GO:0003899(molecular_function:DNA-directed RNA polymerase activity); GO:0006144(biological_process:purine nucleobase metabolic process)	DNA-directed RNA polymerase II subunit RPB1 [Ophiocordyceps sinensis CO18]	_	Inherit from NOG: Conserved hypothetical, protein
OSIN2991	16.259	25.726	18.395	30.411	34.137	25.913	52.325	49.383	55.788	25.578	40.321	COG0080(J:Translation, ribosomal structure and biogenesis )	COG0080(This protein binds directly to 23S ribosomal RNA (By similarity))			K02867	RP-L11, MRPL11, rplK	map03010(Ribosome)	Ribosomal protein L11, N-terminal domain	GO:0003735(molecular_function:structural constituent of ribosome); GO:0006412(biological_process:translation); GO:0005840(cellular_component:ribosome); GO:0042254(biological_process:ribosome biogenesis)	60S ribosomal protein L19 [Ophiocordyceps sinensis CO18]	RecName: Full=54S ribosomal protein L19, mitochondrial; Flags: Precursor [Schizosaccharomyces pombe 972h-]	RL11
OSIN0645	34.893	37.094	34.735	21.961	29.153	24.113	173.126	79.712	167.74	198.401	130.635			NOG128298(G:Carbohydrate transport and metabolism )	NOG128298(cutinase activity)				Vesicle coat protein involved in Golgi to plasma membrane transport		hypothetical protein MAA_04943 [Metarhizium anisopliae ARSEF 23]	_	Vesicle coat protein involved in Golgi to plasma membrane transport
OSIN0399	19.706	18.578	13.522	25.985	33.064	26.681	42.786	33.761	56.765	40.124	48.26								AAA domain		hypothetical protein OCS_01384 [Ophiocordyceps sinensis CO18]	_	Regulator of nonsense transcripts
OSIN0306	220.142	318.586	251.595	284.006	236.184	265.16	564.207	389.351	727.656	661.939	438.164	COG2051(J:Translation, ribosomal structure and biogenesis )	COG2051(40s ribosomal protein S27)			K02978	RP-S27e, RPS27	map03010(Ribosome)	Ribosomal protein S27	GO:0003735(molecular_function:structural constituent of ribosome); GO:0006412(biological_process:translation); GO:0005840(cellular_component:ribosome); GO:0042254(biological_process:ribosome biogenesis)	hypothetical protein FG05_06407, partial [Fusarium graminearum]	RecName: Full=40S ribosomal protein S27; AltName: Full=Cytoplasmic ribosomal protein 6	40S ribosomal protein S27
OSIN3184	0.489	0.346	0.3	0.646	0.516	1.731	2.018	1.847	0.943	7.977	3.241	COG0596(R:General function prediction only )	COG0596(Alpha beta hydrolase)						TAP-like protein		hypothetical protein TRIVIDRAFT_90747 [Trichoderma virens Gv29-8]	_	TAP-like protein
OSIN4840	11.821	8.847	11.49	13.84	16.707	15.709	421.052	6.52	155.984	175.878	1135.27								NA		hypothetical protein OCS_04326 [Ophiocordyceps sinensis CO18]	_	0
OSIN0631	22.874	13.087	17.044	23.052	12.528	27.78	50.648	40.707	33.982	49.155	39.244	COG0531(E:Amino acid transport and metabolism )	COG0531(amino acid)						Amino acid permease	GO:0016021(cellular_component:integral component of membrane); GO:0003333(biological_process:amino acid transmembrane transport); GO:0015171(molecular_function:amino acid transmembrane transporter activity)	amino acid permease family protein [Metarhizium robertsii]	RecName: Full=Uncharacterized amino-acid permease C11D3.08c	Amino acid permease
OSIN2321	7.745	9.263	8.037	8.259	4.747	4.63	13.295	21.517	18.419	20.823	23.232								Activator of mitotic machinery Cdc14 phosphatase activation C-term		Sporulation protein Zds1 [Ophiocordyceps sinensis CO18]	RecName: Full=Protein zds1; AltName: Full=Meiotically up-regulated gene 88 protein [Schizosaccharomyces pombe 972h-]	Activator of mitotic machinery Cdc14 phosphatase activation C-term
OSIN1132	1.689	2.634	3.649	1.408	1.455	2.325	110.991	2.047	30.097	13.973	48.732								LysM domain		LysM domain-containing protein [Ophiocordyceps sinensis CO18]	_	LysM domain-containing protein
OSIN7777	34.846	31.888	34.608	41.9	47.614	48.392	83.466	49.619	74.498	55.067	56.907								Zinc finger C-x8-C-x5-C-x3-H type		nuclear polyadenylated RNA-binding protein Nab2 [Ophiocordyceps sinensis CO18]	_	Inherit from ascNOG: Nuclear polyadenylated RNA-binding protein
OSIN4576	1.037	2.979	4.873	2.107	1.331	1.965	15.645	7.544	17.33	642.138	1.651								NA		hypothetical protein OCS_04221 [Ophiocordyceps sinensis CO18]	_
OSIN1411	16.503	33.973	24.434	18.255	14.427	22.139	61.549	73.074	119.481	42.773	158.329								NA		hypothetical protein OCS_02723 [Ophiocordyceps sinensis CO18]	_	0
OSIN1039	165.636	81.52	96.767	81.98	35.19	105.869	264.925	303.544	370.533	79.112	87.709								NA		hypothetical protein OCS_03347 [Ophiocordyceps sinensis CO18]	_	0
OSIN6099	38.923	30.81	38.118	32.455	26.893	37.381	717.774	357.881	737.277	118.142	76.262								Cutinase	GO:0016787(molecular_function:hydrolase activity); GO:0008152(biological_process:metabolic process)	carbohydrate esterase family 5 protein [Ophiocordyceps sinensis CO18]	_	PE-PPE domain
OSIN2154	15.641	8.775	9.088	16.371	23.25	18.861	23.76	21.499	25.81	91.771	94.222								NA		hypothetical protein OCS_00280 [Ophiocordyceps sinensis CO18]	_	0
OSIN6972	2.143	2.898	2.968	2.319	1.403	2.548	17.689	1.576	45.515	2.659	2.749								BTB/POZ domain		speckle-type POZ protein-like protein [Ophiocordyceps sinensis CO18]	_	BTB/POZ domain
OSIN6997	7.058	3.61	4.469	7.666	17.688	10.155	12.422	12.28	7.932	16.027	14.165					K00326	E1.6.2.2	map00520(Amino sugar and nucleotide sugar metabolism)	Oxidoreductase FAD-binding domain		cytochrome b5 reductase [Metarhizium robertsii]	RecName: Full=NADH-cytochrome b5 reductase 2; AltName: Full=Mitochondrial cytochrome b reductase	Oxidoreductase FAD-binding domain
OSIN5197	4.356	6.803	6.698	8.926	6.986	8.803	16.353	27.965	24.584	34.306	61.174	COG0654(C:Energy production and conversion); COG0654(H:Coenzyme transport and metabolism)	COG0654(Monooxygenase); COG0654(Monooxygenase)						FAD binding domain	GO:0055114(biological_process:oxidation-reduction process); GO:0016491(molecular_function:oxidoreductase activity)	phenol hydroxylase-like protein [Ophiocordyceps sinensis CO18]	RecName: Full=Phenol 2-monooxygenase; AltName: Full=Phenol hydroxylase	Phenol hydroxylase, C-terminal dimerisation domain
OSIN4096	1.747	4.606	3.268	0.794	11.816	2.908	10.666	9.672	13.137	8.686	12.288								RNA recognition motif. (a.k.a. RRM, RBD, or RNP domain)	GO:0017069(molecular_function:snRNA binding); GO:0000398(biological_process:mRNA splicing, via spliceosome); GO:0000166(molecular_function:nucleotide binding)	Nucleotide-binding, alpha-beta plait [Ophiocordyceps sinensis CO18]	RecName: Full=U2 small nuclear ribonucleoprotein B''; Short=U2 snRNP B'' [Homo sapiens]	RNA recognition motif. (a.k.a. RRM, RBD, or RNP domain)
OSIN5053	0	0	0	0.032	0	0	7.897	6.819	12.485	164.815	68.189								ABC transporter	GO:0042626(molecular_function:ATPase activity, coupled to transmembrane movement of substances); GO:0016021(cellular_component:integral component of membrane); GO:0055085(biological_process:transmembrane transport); GO:0005524(molecular_function:ATP binding); GO:0006200(biological_process:obsolete ATP catabolic process)	ABC transporter [Ophiocordyceps sinensis CO18]	RecName: Full=Canalicular multispecific organic anion transporter 1; AltName: Full=ATP-binding cassette sub-family C member 2; AltName: Full=Canalicular multidrug re	ABC transporter transmembrane region
OSIN0058	35.58	52.133	46.305	52.828	54.25	52.088	90.053	60.903	92.11	59.571	56.158					K13174	THOC5	map03013(RNA transport)	Fms-interacting protein		THO complex, subunit 5 [Ophiocordyceps sinensis CO18]	RecName: Full=THO complex subunit 5 homolog	Fms-interacting protein
OSIN5299	11.134	10.565	9.942	19.515	13.508	16.731	43.834	34.486	59.415	31.522	29.592	COG1785(P:Inorganic ion transport and metabolism )	COG1785(alkaline phosphatase)						Alkaline phosphatase	GO:0016311(biological_process:dephosphorylation); GO:0016791(molecular_function:phosphatase activity)	protein tyrosine phosphatase [Villosiclava virens]	RecName: Full=Alkaline phosphatase H; AltName: Full=High molecular weight phosphatase; Short=H-AP; Flags: Precursor [Pseudomonas aeruginosa PAO1]	Alkaline phosphatase
OSIN3752	29.349	40.43	32.864	55.581	53.631	45.464	86.165	66.182	90.85	120.499	197.101								Transcriptional Coactivator p15 (PC4)	GO:0045941(deleted:old GO); GO:0006355(biological_process:regulation of transcription, DNA-templated); GO:0003713(molecular_function:transcription coactivator activity); GO:0005667(cellular_component:transcription factor complex); GO:0003677(molecular_function:DNA binding)	Transcriptional Coactivator p15 family protein [Ophiocordyceps sinensis CO18]	RecName: Full=Putative RNA polymerase II transcriptional coactivator	Transcriptional Coactivator p15 (PC4)
OSIN7285	93.417	57.055	83.118	140.505	167.941	141.879	133.878	198.683	161.909	75.348	184.731								Fcf2 pre-rRNA processing		rRNA-processing protein FCF2 [Ophiocordyceps sinensis CO18]	_	Fcf2 pre-rRNA processing
OSIN1092	295.146	422.792	330.949	416.611	107.695	231.796	1898.44	1000.12	1227.95	1099.09	776.127								Glycosyl hydrolase catalytic core	GO:0016787(molecular_function:hydrolase activity); GO:0005975(biological_process:carbohydrate metabolic process)	Glycoside hydrolase [Ophiocordyceps sinensis CO18]	_	Glycosyl hydrolase catalytic core
OSIN3496	6.254	5.023	6.848	10.229	3.901	13.589	44.262	46.929	16.772	25.391	25.551								Cytochrome P450	GO:0005506(molecular_function:iron ion binding); GO:0016705(molecular_function:oxidoreductase activity, acting on paired donors, with incorporation or reduction of molecular oxygen); GO:0055114(biological_process:oxidation-reduction process); GO:0004497(molecular_function:monooxygenase activity); GO:0020037(molecular_function:heme binding)	cytochrome P450 3A17 [Ophiocordyceps sinensis CO18]	RecName: Full=Probable sterigmatocystin biosynthesis P450 monooxygenase stcF; AltName: Full=Cytochrome P450 60A2 [Aspergillus nidulans FGSC A4]	Cytochrome P450
OSIN0284	32.622	32.305	32.679	36.193	30.763	38.529	66.1	71.046	81.418	67.674	55.501					K01426	E3.5.1.4, amiE	map00360(Phenylalanine metabolism); map00330(Arginine and proline metabolism); map00380(Tryptophan metabolism)	Amidase	GO:0016884(molecular_function:carbon-nitrogen ligase activity, with glutamine as amido-N-donor); GO:0008152(biological_process:metabolic process)	Amidase family protein [Ophiocordyceps sinensis CO18]	RecName: Full=Glutamyl-tRNA(Gln) amidotransferase subunit A; Short=Glu-ADT subunit A [Pseudomonas fluorescens SBW25]	Conserved hypothetical protein
OSIN7453	19.252	29.956	22.067	43.902	44.415	41.087	45.948	44.04	51.2	44.984	27.787	COG0072(J:Translation, ribosomal structure and biogenesis )	COG0072(phenylalanyl-tRNA synthetase (beta subunit))			K01890	FARSB, pheT	map00970(Aminoacyl-tRNA biosynthesis)	tRNA synthetase B5 domain	GO:0006571(biological_process:tyrosine biosynthetic process); GO:0004826(molecular_function:phenylalanine-tRNA ligase activity); GO:0000162(biological_process:tryptophan biosynthetic process); GO:0006432(biological_process:phenylalanyl-tRNA aminoacylation); GO:0009328(cellular_component:phenylalanine-tRNA ligase complex); GO:0000287(molecular_function:magnesium ion binding); GO:0003723(molecular_…	phenylalanyl-tRNA synthetase, beta subunit [Ophiocordyceps sinensis CO18]	RecName: Full=Phenylalanine--tRNA ligase beta subunit; AltName: Full=Phenylalanyl-tRNA synthetase beta subunit; Short=PheRS [Candida albicans]	B3/4 domain
OSIN4983	75.726	126.353	95.058	101.972	72.67	114.108	268.944	316.232	338.344	294.177	440.329	COG0479(C:Energy production and conversion )	COG0479(succinate dehydrogenase)			K00235	SDHB, SDH2	map00020(Citrate cycle (TCA cycle)); map00190(Oxidative phosphorylation)	2Fe-2S iron-sulfur cluster binding domain	GO:0016491(molecular_function:oxidoreductase activity); GO:0006099(biological_process:tricarboxylic acid cycle); GO:0051537(molecular_function:2 iron, 2 sulfur cluster binding); GO:0006118(biological_process:obsolete electron transport); GO:0009055(molecular_function:electron carrier activity)	predicted protein [Nectria haematococca mpVI 77-13-4]	RecName: Full=Succinate dehydrogenase [ubiquinone]	Inherit from hypNOG: succinate dehydrogenase iron-sulfur protein, mitochondrial precursor
OSIN3681	15.071	21.608	12.333	24.969	26.284	15.982	27.979	38.507	38.801	30.844	18.883								Protein of unknown function (DUF1279)	GO:0016740(molecular_function:transferase activity); GO:0008152(biological_process:metabolic process)	peptide alpha-N-acetyltransferase [Ophiocordyceps sinensis CO18]	RecName: Full=N-terminal acetyltransferase 2; AltName: Full=Amino-terminal, alpha-amino, acetyltransferase 2 [Saccharomyces cerevisiae S288c]	Protein of unknown function (DUF1279)
OSIN5255	13.487	11.795	14.377	26.006	16.449	20.33	140.674	19.444	79.017	48.331	57.235								N1221-like protein		Protein required for hyphal anastomosis (HAM-2) [Ophiocordyceps sinensis CO18]	RecName: Full=Histone-lysine N-methyltransferase set1; AltName: Full=Histone H3 lysine 4 methyltransferase; AltName: Full=SET domain-containing protein 1 [Dictyoste	to protein required for hyphal anastomosis
OSIN6714	11.53	10.087	12.113	11.658	12.456	11.488	23.105	16.645	28.691	35.901	36.423	COG1064(C:Energy production and conversion )	COG1064(alcohol dehydrogenase)						Zinc-binding dehydrogenase	GO:0008270(molecular_function:zinc ion binding); GO:0055114(biological_process:oxidation-reduction process); GO:0016491(molecular_function:oxidoreductase activity)	zinc-binding alcohol dehydrogenase, putative [Metarhizium acridum CQMa 102]	RecName: Full=NADP-dependent alcohol dehydrogenase 6; AltName: Full=NADP-dependent alcohol dehydrogenase VI; AltName: Full=ScADHVI [Saccharomyces cerevisiae S288c]	Alcohol dehydrogenase GroES-like domain
OSIN3277	37.863	38.386	31.559	13.744	40.927	47.672	103.348	88.941	193.953	206.67	580.482								NA		hypothetical protein X797_001118 [Metarhizium robertsii]	_	Inherit from ascNOG: LEA domain protein
OSIN5670	10.33	14.927	11.871	19.515	29.566	23.228	39.195	28.971	36.734	41.876	25.951	COG5184(D:Cell cycle control, cell division, chromosome partitioning); COG5184(Z:Cytoskeleton)	COG5184(regulator of chromosome condensation); COG5184(regulator of chromosome condensation)						Regulator of chromosome condensation (RCC1) repeat		rRNA processing protein [Ophiocordyceps sinensis CO18]	_	Regulator of chromosome condensation (RCC1) repeat
OSIN6950	0	0	0	0	0	0	20.86	1.938	38.029	1995.54	6134.3								Fungal hydrophobin	GO:0005576(cellular_component:extracellular region)	Hydrophobin 2 [Ophiocordyceps sinensis CO18]	RecName: Full=Trihydrophobin; AltName: Full=CFTH1; Flags: Precursor	Fungal hydrophobin
OSIN6400	23.456	39.819	26.651	37.538	34.034	32.848	70.005	45.688	85.456	79.217	75.349								NA		Rossmann-fold NAD(P)(+)-binding protein [Ophiocordyceps sinensis CO18]	_	Inherit from euNOG: FtsJ RNA methyltransferase homolog 2 (E. coli)
OSIN1430	32.797	46.266	30.439	54.882	37.388	49.812	58.527	85.581	64.465	84.097	79.216	COG1611(S:Function unknown )	COG1611(decarboxylase)						Possible lysine decarboxylase		hypothetical protein TRIVIDRAFT_35842 [Trichoderma virens Gv29-8]	RecName: Full=Cytokinin riboside 5'-monophosphate phosphoribohydrolase LOG3; AltName: Full=Protein LONELY GUY 3 [Arabidopsis thaliana]	Possible lysine decarboxylase
OSIN6868	49.649	75.419	85.012	107.044	87.004	92.602	213.037	149.997	254.234	90.655	158.493	COG0372(C:Energy production and conversion )	COG0372(citrate synthase)			K01647	CS, gltA	map00020(Citrate cycle (TCA cycle)); map00630(Glyoxylate and dicarboxylate metabolism)	Citrate synthase	GO:0006099(biological_process:tricarboxylic acid cycle); GO:0046487(biological_process:glyoxylate metabolic process); GO:0044262(biological_process:cellular carbohydrate metabolic process); GO:0004108(molecular_function:citrate (Si)-synthase activity)	citrate-synthase [Ophiocordyceps sinensis CO18]	RecName: Full=Citrate synthase, mitochondrial; Flags: Precursor [Neurospora crassa OR74A]	citrate synthase
OSIN0554	23.584	26.509	26.744	58.451	57.026	42.536	73.158	86.767	87.686	83.471	85.411	COG0488(R:General function prediction only )	COG0488((ABC) transporter)						ABC transporter	GO:0016887(molecular_function:ATPase activity); GO:0006200(biological_process:obsolete ATP catabolic process); GO:0005524(molecular_function:ATP binding)	ATP-binding cassette sub-family F member 2 [Metarhizium acridum CQMa 102]	RecName: Full=ABC transporter ATP-binding protein ARB1; AltName: Full=ATP-binding cassette protein involved in ribosome biogenesis 1 [Saccharomyces cerevisiae S288c]	ABC transporter
OSIN1205	1.025	0.478	1.085	0.551	0.733	2.296	3.922	5.588	2.873	1.345	0.195								Protein kinase domain	GO:0006468(biological_process:protein phosphorylation); GO:0005524(molecular_function:ATP binding); GO:0004672(molecular_function:protein kinase activity)	protein kinase [Ophiocordyceps sinensis CO18]	RecName: Full=Probable serine/threonine-protein kinase sky1; AltName: Full=SRPK1-like kinase [Dictyostelium discoideum]	Protein kinase domain-containing protein
OSIN5846	10.214	7.728	12.24	9.763	12.817	15.301	87.205	14.028	80.071	9.656	12.709								NA		hypothetical protein OCS_01851 [Ophiocordyceps sinensis CO18]	_	0
OSIN1592	28.581	19.208	20.808	50.52	52.434	40.737	71.647	90.19	100.102	60.99	80.416	COG1758(K:Transcription )	COG1758(Promotes RNA polymerase assembly. Latches the N- and C- terminal regions of the beta' subunit thereby facilitating its interaction with the beta and alpha subunits (By similarity))			K03014	RPB6, POLR2F	map00240(Pyrimidine metabolism); map03020(RNA polymerase); map00230(Purine metabolism)	RNA polymerase Rpb6	GO:0005730(cellular_component:nucleolus); GO:0006206(biological_process:pyrimidine nucleobase metabolic process); GO:0005665(cellular_component:DNA-directed RNA polymerase II, core complex); GO:0006351(biological_process:transcription, DNA-templated); GO:0003677(molecular_function:DNA binding); GO:0003899(molecular_function:DNA-directed RNA polymerase activity); GO:0006144(biological_process:puri…	DNA-directed RNA polymerase, subunit K/RPABC2 [Ophiocordyceps sinensis CO18]	RecName: Full=DNA-directed RNA polymerases I, II, and III subunit RPABC2; Short=RNA polymerases I, II, and III subunit ABC2; AltName: Full=DNA-directed RNA polymeras	RNA polymerase Rpb6
OSIN6630	2.76	7.819	1.42	56.46	1.878	31.632	114.913	38.135	42.642	6.09	45.06								NA		tri14-like protein [Ophiocordyceps sinensis CO18]	_	0
OSIN0630	7.535	2.349	3.025	3.579	7.843	3.511	62.912	36.623	54.15	114.576	64.087	COG1231(E:Amino acid transport and metabolism )	COG1231(AMine oXidase)			K13366	MPAO, PAO1	map00330(Arginine and proline metabolism); map00410(beta-Alanine metabolism)	Flavin containing amine oxidoreductase	GO:0055114(biological_process:oxidation-reduction process); GO:0016491(molecular_function:oxidoreductase activity)	flavin containing polyamine oxidase, putative [Beauveria bassiana ARSEF 2860]	RecName: Full=Polyamine oxidase; Flags: Precursor [Zea mays]	Flavin containing amine oxidoreductase
OSIN3655	0.233	0.508	0.289	1.101	0.217	0.292	8.831	4.347	7.246	41.209	27.807								NA	GO:0016740(molecular_function:transferase activity); GO:0008152(biological_process:metabolic process)	glycosyltransferase family 31 [Ophiocordyceps sinensis CO18]	_	Inherit from ascNOG: Conserved hypothetical protein
OSIN4307	10.226	13.382	10.831	27.627	19.659	20.398	25.638	40.59	49.331	28.227	72.292								NA	GO:0050660(molecular_function:flavin adenine dinucleotide binding); GO:0055114(biological_process:oxidation-reduction process); GO:0016491(molecular_function:oxidoreductase activity)	alternative NADH-dehydrogenase [Ophiocordyceps sinensis CO18]	RecName: Full=External alternative NADH-ubiquinone oxidoreductase, mitochondrial; AltName: Full=External alternative NADH dehydrogenase; AltName: Full=NADH:ubiquin	Pyridine nucleotide-disulphide oxidoreductase
OSIN2404	6.056	12.416	4.446	22.438	18.72	12.383	41.484	27.449	48.285	115.493	231.042	COG0209(F:Nucleotide transport and metabolism )	COG0209(Provides the precursors necessary for DNA synthesis. Catalyzes the biosynthesis of deoxyribonucleotides from the corresponding ribonucleotides (By similarity))			K10807	RRM1	map00240(Pyrimidine metabolism); map00480(Glutathione metabolism); map00230(Purine metabolism)	Ribonucleotide reductase, barrel domain	GO:0005971(cellular_component:ribonucleoside-diphosphate reductase complex); GO:0009186(biological_process:deoxyribonucleoside diphosphate metabolic process); GO:0006206(biological_process:pyrimidine nucleobase metabolic process); GO:0004748(molecular_function:ribonucleoside-diphosphate reductase activity, thioredoxin disulfide as acceptor); GO:0006260(biological_process:DNA replication); GO:0005…	ribonucleoside-diphosphate reductase large chain [Ophiocordyceps sinensis CO18]	RecName: Full=Ribonucleoside-diphosphate reductase large chain; AltName: Full=Ribonucleotide reductase large subunit [Neurospora crassa OR74A]	Provides the precursors necessary for DNA synthesis. Catalyzes the biosynthesis of deoxyribonucleotides from the corresponding ribonucleotides (By similarity)
OSIN5169	19.881	26.997	21.086	28.071	24.499	28.899	48.97	56.32	46.835	216.847	211.728	COG0624(E:Amino acid transport and metabolism )	COG0624(Catalyzes the hydrolysis of N-succinyl-L,L- diaminopimelic acid (SDAP), forming succinate and LL-2,6- diaminoheptanedioate (DAP), an intermediate involved in the bacterial biosynthesis of lysine and meso-diaminopimelic acid, an essential component of bacterial cell walls (By similarity))			K15428	DUG1	map00480(Glutathione metabolism)	Peptidase family M20/M25/M40	GO:0006508(biological_process:proteolysis); GO:0004180(molecular_function:carboxypeptidase activity); GO:0008237(molecular_function:metallopeptidase activity)	glutamate carboxypeptidase [Ophiocordyceps sinensis CO18]	RecName: Full=Cys-Gly metallodipeptidase dug1; AltName: Full=GSH degradosomal complex subunit DUG1 [Schizosaccharomyces pombe 972h-]	Peptidase dimerisation domain
OSIN5957	2.527	18.344	7.067	6.872	23.425	16.876	80.784	65.204	73.16	24.452	11.129								NA		hypothetical protein FG00847.1 [Fusarium graminearum PH-1]	_	0
OSIN7922	156.715	137.019	131.156	176.486	167.332	177.587	302.732	343.998	364.119	708.018	781.512								Tropomyosin like		hypothetical protein OCS_06715 [Ophiocordyceps sinensis CO18]	RecName: Full=Tropomyosin-2 [Saccharomyces cerevisiae S288c]	Inherit from sordNOG: to tropomyosin 1
OSIN4154	14.337	14.378	12.367	13.268	21.011	14.98	133.476	26.245	112.87	90.801	34.197								Peptidase family M49	GO:0005737(cellular_component:cytoplasm); GO:0006508(biological_process:proteolysis); GO:0008239(molecular_function:dipeptidyl-peptidase activity)	Peptidase M49, dipeptidyl-peptidase III [Ophiocordyceps sinensis CO18]	RecName: Full=Dipeptidyl peptidase 3; AltName: Full=Dipeptidyl aminopeptidase III; AltName: Full=Dipeptidyl arylamidase III; AltName: Full=Dipeptidyl peptidase III	Peptidase family M49
OSIN7192	35.697	18.344	21.432	65.683	73.413	55.571	70.337	74.342	98.979	76.255	128.942	COG5596(O:Posttranslational modification, protein turnover, chaperones )	COG5596(Mitochondrial import inner membrane translocase subunit)						Tim17/Tim22/Tim23/Pmp24 family	GO:0009941(cellular_component:chloroplast envelope); GO:0015450(molecular_function:P-P-bond-hydrolysis-driven protein transmembrane transporter activity); GO:0071806(biological_process:protein transmembrane transport); GO:0006886(biological_process:intracellular protein transport); GO:0005744(cellular_component:mitochondrial inner membrane presequence translocase complex); GO:0016021(cellular_com…	Mitochondrial import inner membrane translocase subunit tim-17 [Pestalotiopsis fici W106-1]	RecName: Full=Mitochondrial import inner membrane translocase subunit tim17	Tim17/Tim22/Tim23/Pmp24 family
OSIN7407	3.121	5.115	5.45	12.484	10.629	7.996	13.243	7.897	23.967	11.428	2.831	COG1412(R:General function prediction only )	COG1412(small subunit (SSU) processome component, homolog)						Fcf1	GO:0032040(cellular_component:small-subunit processome)	rRNA-processing protein UTP23 [Ophiocordyceps sinensis CO18]	RecName: Full=rRNA-processing protein utp23; AltName: Full=U three protein 23 [Schizosaccharomyces pombe 972h-]	Fcf1
OSIN6098	12.089	13.016	15.497	20.405	16.656	15.826	41.1	36.342	29.952	3.827	4.113	COG0477(G:Carbohydrate transport and metabolism )	COG0477(major facilitator Superfamily)						Major Facilitator Superfamily	GO:0016021(cellular_component:integral component of membrane); GO:0055085(biological_process:transmembrane transport)	drug resistance protein [Metarhizium anisopliae]	RecName: Full=Drug resistance protein YOR378W [Saccharomyces cerevisiae S288c]	Major Facilitator Superfamily
OSIN2212	124.408	96.956	109.516	182.458	140.552	158.191	207.543	149.988	275.876	352.434	354.753			NOG256187(S:Function unknown)	NOG256187()				ESSS subunit of NADH:ubiquinone oxidoreductase (complex I)		NADH:ubiquinone oxidoreductase 11.6kD subunit [Beauveria bassiana ARSEF 2860]	_	Inherit from NOG: NADH ubiquinone oxidoreductase
OSIN3867	44.164	59.658	48.384	97.524	79.884	73.634	111.454	120.32	129.891	100.009	63.163	COG0508(C:Energy production and conversion )	COG0508(Dehydrogenase)			K00627	DLAT, aceF, pdhC	map00020(Citrate cycle (TCA cycle)); map00010(Glycolysis / Gluconeogenesis); map00620(Pyruvate metabolism)	2-oxoacid dehydrogenases acyltransferase (catalytic domain)	GO:0045254(cellular_component:pyruvate dehydrogenase complex); GO:0042967(biological_process:acyl-carrier-protein biosynthetic process); GO:0005759(cellular_component:mitochondrial matrix); GO:0004742(molecular_function:dihydrolipoyllysine-residue acetyltransferase activity); GO:0006096(biological_process:glycolytic process); GO:0006094(biological_process:gluconeogenesis)	dihydrolipoamide acetyltransferase component [Ophiocordyceps sinensis CO18]	RecName: Full=Dihydrolipoyllysine-residue acetyltransferase component of pyruvate dehydrogenase complex, mitochondrial; AltName: Full=Dihydrolipoamide acetyltransfer	2-oxoacid dehydrogenases acyltransferase (catalytic domain)
OSIN6148	4.892	1.566	4.896	10.568	18.616	8.385	13.697	9.817	16.103	9.207	6.4	COG0513(L:Replication, recombination and repair )	COG0513(atp-dependent rna helicase)						DEAD/DEAH box helicase	GO:0003676(molecular_function:nucleic acid binding); GO:0008026(molecular_function:ATP-dependent helicase activity); GO:0006200(biological_process:obsolete ATP catabolic process); GO:0005524(molecular_function:ATP binding)	ATP-dependent rRNA helicase RRP3 [Metarhizium acridum CQMa 102]	RecName: Full=ATP-dependent rRNA helicase RRP3 [Fusarium graminearum PH-1]	Required for pre-ribosomal RNA processing. Involved in the maturation of the 35S-pre-rRNA and to its cleavage to mature 18S rRNA (By similarity)
OSIN2295	49.556	68.027	52.425	128.793	182.305	77.213	189.347	122.177	202.322	130.999	285.672	COG1358(J:Translation, ribosomal structure and biogenesis )	COG1358((ribosomal) protein)			K12845	SNU13, NHP2L	map03008(Ribosome biogenesis in eukaryotes); map03040(Spliceosome)	Ribosomal protein L7Ae/L30e/S12e/Gadd45 family	GO:0030529(cellular_component:intracellular ribonucleoprotein complex); GO:0019013(cellular_component:viral nucleocapsid); GO:0003723(molecular_function:RNA binding); GO:0005730(cellular_component:nucleolus)	probable 13 kD U4/U6.U5 snRNP associate protein Snu13 [Claviceps purpurea 20.1]	RecName: Full=13 kDa ribonucleoprotein-associated protein [Yarrowia lipolytica CLIB122]	Ribosomal protein L7Ae/L30e/S12e/Gadd45 family
OSIN0477	7.803	1.058	4.284	14.877	19.029	14.707	16.422	20.838	30.903	12.075	28.587			NOG234740(Z:Cytoskeleton)	NOG234740()				Mitochondrial carrier protein	GO:0016021(cellular_component:integral component of membrane); GO:0055085(biological_process:transmembrane transport)	mitochondrial carrier protein RIM2 [Metarhizium anisopliae ARSEF 23]	RecName: Full=Uncharacterized mitochondrial carrier C688.09 [Schizosaccharomyces pombe 972h-]	to mitochondrial carrier protein Rim2
OSIN2013	22.35	33.19	27.252	51.198	40.236	33.529	76.19	54.518	74.712	128.309	84.529			NOG125441(S:Function unknown )	NOG125441()	K12839	SMNDC1, SPF30	map03040(Spliceosome)	NA		Tudor domain protein [Ophiocordyceps sinensis CO18]	_	Inherit from ascNOG: Conserved hypothetical protein
OSIN2006	15.501	15.964	10.635	16.233	11.269	12.412	28.984	27.404	43.371	34.744	154.493								NA		hypothetical protein OCS_03415 [Ophiocordyceps sinensis CO18]	_	0
OSIN3566	0.14	0.092	0	0.032	0.083	0	1.983	5.117	3.438	147.881	48.937	COG1972(F:Nucleotide transport and metabolism )	COG1972()-nucleoside)						Na+ dependent nucleoside transporter N-terminus	GO:0006812(biological_process:cation transport); GO:0016020(cellular_component:membrane); GO:0005415(molecular_function:nucleoside:sodium symporter activity); GO:1901642(biological_process:nucleoside transmembrane transport)	inner membrane transport protein yeiJ [Ophiocordyceps sinensis CO18]	RecName: Full=Sodium/nucleoside cotransporter 2; AltName: Full=Concentrative nucleoside transporter 2; Short=CNT 2; Short=hCNT2; AltName: Full=Na(+)/nucleoside co	Na+ dependent nucleoside transporter C-terminus
OSIN7900	32.109	25.421	29.365	51.791	49.266	49.511	55.74	62.823	68.075	66.933	41.429	COG5077(O:Posttranslational modification, protein turnover, chaperones )	COG5077(ubiquitin carboxyl-terminal hydrolase)						Ubiquitin carboxyl-terminal hydrolase	GO:0036459(molecular_function:thiol-dependent ubiquitinyl hydrolase activity); GO:0006511(biological_process:ubiquitin-dependent protein catabolic process); GO:0008234(molecular_function:cysteine-type peptidase activity); GO:0008270(molecular_function:zinc ion binding)	hypothetical protein MANI_028310 [Metarhizium anisopliae]	_	Ubiquitin carboxyl-terminal hydrolase
OSIN3454	75.528	72.013	71.582	116.68	116.157	108.943	182.184	146.456	196.311	95.953	75.267	COG2319(R:General function prediction only )	COG2319(repeat-containing protein)			K03246	EIF3I	map03013(RNA transport)	WD domain, G-beta repeat	GO:0005852(cellular_component:eukaryotic translation initiation factor 3 complex); GO:0005840(cellular_component:ribosome); GO:0016282(cellular_component:eukaryotic 43S preinitiation complex); GO:0006446(biological_process:regulation of translational initiation); GO:0033290(cellular_component:eukaryotic 48S preinitiation complex); GO:0001731(biological_process:formation of translation preinitiati…	eukaryotic translation initiation factor 3 subunit 2 [Ophiocordyceps sinensis CO18]	RecName: Full=Eukaryotic translation initiation factor 3 subunit I; Short=eIF3i; AltName: Full=Eukaryotic translation initiation factor 3 39 kDa subunit homolog;	Component of the eukaryotic translation initiation factor 3 (eIF-3) complex, which is involved in protein synthesis and, together with other initiation factors, stimulates binding of mRNA and methionyl-tRNAi to the 40S ribosome (By similarity)
OSIN2229	0	0.061	0.115	0.085	0	0.146	0.699	0.525	0.643	3.712	0.954								Fungal specific transcription factor domain	GO:0005634(cellular_component:nucleus); GO:0006357(biological_process:regulation of transcription from RNA polymerase II promoter); GO:0008270(molecular_function:zinc ion binding); GO:0000981(molecular_function:RNA polymerase II transcription factor activity, sequence-specific DNA binding); GO:0003677(molecular_function:DNA binding)	transcription factor TamA [Ophiocordyceps sinensis CO18]	RecName: Full=Transcriptional activator protein DAL81; AltName: Full=Regulatory protein UGA35 [Saccharomyces cerevisiae S288c]	Fungal specific transcription factor domain
OSIN2716	2.224	2.613	2.182	1.345	2.797	1.936	62.475	8.73	39.17	2.2	28.166					K00456	CDO1	map00270(Cysteine and methionine metabolism); map00430(Taurine and hypotaurine metabolism)	Cysteine dioxygenase type I	GO:0019530(biological_process:taurine metabolic process); GO:0046439(biological_process:L-cysteine metabolic process); GO:0005506(molecular_function:iron ion binding); GO:0017172(molecular_function:cysteine dioxygenase activity); GO:0055114(biological_process:oxidation-reduction process)	cysteine dioxygenase [Ophiocordyceps sinensis CO18]	RecName: Full=Cysteine dioxygenase; Short=CDO	Cysteine dioxygenase type I
OSIN6441	4.1	2.867	3.464	7.158	6.873	4.474	7.049	7.263	8.609	9.312	28.474								NA		hypothetical protein OCS_03244 [Ophiocordyceps sinensis CO18]	_	Inherit from ascNOG: Conserved hypothetical protein
OSIN2080	47.564	66.613	79.862	98.202	50.556	59.821	76.399	264.793	212.251	67.371	36.977			NOG80445(S:Function unknown )	NOG80445()				NA		PH domain protein [Metarhizium anisopliae ARSEF 23]	_	to PH domain protein
OSIN3548	3.855	4.84	8.522	6.247	7.317	5.554	11.426	16.364	19.413	66.964	152.595								Glycosyl hydrolase catalytic core	GO:0005975(biological_process:carbohydrate metabolic process)	F5/8 type C domain protein [Ophiocordyceps sinensis CO18]	_	Glycosyl hydrolase catalytic core
OSIN5374	9.48	7.616	11.709	25.837	0.361	13.2	98.491	174.883	86.168	5.443	2.985								Fungal specific transcription factor domain	GO:0006355(biological_process:regulation of transcription, DNA-templated); GO:0046872(molecular_function:metal ion binding); GO:0006366(biological_process:transcription from RNA polymerase II promoter)	hypothetical protein FG04888.1 [Fusarium graminearum PH-1]	RecName: Full=Transcriptional activator protein acu-15; AltName: Full=Acetate utilization protein 15	Fungal specific transcription factor domain
OSIN3418	40.087	55.733	31.952	94.422	64.931	133.854	95.023	134.538	83.956	33.587	18.094			NOG135094(S:Function unknown )	NOG135094(UEV domain)				Pyridine nucleotide-disulphide oxidoreductase	GO:0050660(molecular_function:flavin adenine dinucleotide binding); GO:0055114(biological_process:oxidation-reduction process); GO:0016491(molecular_function:oxidoreductase activity)	Pyridine nucleotide-disulfide oxidoreductase, NAD-binding domain protein [Ophiocordyceps sinensis CO18]	_	Pyridine nucleotide-disulphide oxidoreductase
OSIN3500	0	0	0	0	0.031	0	3.206	0.118	3.747	8.311	11.591								Major Facilitator Superfamily	GO:0016021(cellular_component:integral component of membrane); GO:0055085(biological_process:transmembrane transport)	major facilitator superfamily transporter [Ophiocordyceps sinensis CO18]	_	Major Facilitator Superfamily
OSIN4308	8.455	7.911	8.049	17.715	15.438	14.98	14.501	24.089	25.313	18.748	13.396								Pyridine nucleotide-disulphide oxidoreductase	GO:0050660(molecular_function:flavin adenine dinucleotide binding); GO:0055114(biological_process:oxidation-reduction process); GO:0016491(molecular_function:oxidoreductase activity)	alternative NADH-dehydrogenase [Ophiocordyceps sinensis CO18]	RecName: Full=External alternative NADH-ubiquinone oxidoreductase, mitochondrial; AltName: Full=External alternative NADH dehydrogenase; AltName: Full=NADH:ubiquin	Pyridine nucleotide-disulphide oxidoreductase
OSIN1606	67.841	90.428	72.518	120.354	119.201	113.272	251.193	189.799	261.959	238.349	211.389								Stm1		elicitor protein [Metarhizium acridum CQMa 102]	RecName: Full=U1 small nuclear ribonucleoprotein 70 kDa; Short=U1 snRNP 70 kDa; Short=U1-70K; Short=snRNP70 [Dictyostelium discoideum]	Hyaluronan / mRNA binding family
OSIN6034	3.401	9.487	1.952	24.704	21.454	19.007	24.913	33.544	46.853	24.025	33.695					K05747	WAS	map04144(Endocytosis)	NA	GO:0003779(molecular_function:actin binding); GO:0030479(cellular_component:actin cortical patch); GO:2000601(biological_process:positive regulation of Arp2/3 complex-mediated actin nucleation); GO:0006897(biological_process:endocytosis)	Actin-binding WH2 [Ophiocordyceps sinensis CO18]	_	WH1
OSIN5834	18.32	131.04	63.418	32.519	5.407	17.908	493.302	209.895	384.622	402.006	598.812								NA		hypothetical protein NECHADRAFT_123159 [Nectria haematococca mpVI 77-13-4]	RecName: Full=Leucine-rich repeat extensin-like protein 3; Short=AtLRX3; Short=LRR/EXTENSIN3; AltName: Full=Cell wall hydroxyproline-rich glycoprotein; Flags: Precu	Inherit from ascNOG: Allergen Asp
OSIN0496	3.075	2.827	3.129	6.269	2.683	6.41	9.111	11.691	12.939	30.709	32.874								NA		hypothetical protein OCS_01463 [Ophiocordyceps sinensis CO18]	_	0
OSIN6790	16.014	10.779	12.425	27.309	28.73	21.74	27.359	26.462	38.698	19.009	19.376	COG0130(J:Translation, ribosomal structure and biogenesis )	COG0130(Responsible for synthesis of pseudouridine from uracil- 55 in the psi GC loop of transfer RNAs (By similarity))						TruB family pseudouridylate synthase (N terminal domain)	GO:0001522(biological_process:pseudouridine synthesis); GO:0009982(molecular_function:pseudouridine synthase activity); GO:0003723(molecular_function:RNA binding); GO:0006396(biological_process:RNA processing)	TruB family pseudouridylate synthase containing protein [Ophiocordyceps sinensis CO18]	RecName: Full=Probable tRNA pseudouridine synthase 4; AltName: Full=tRNA pseudouridine(55) synthase; Short=Psi55 synthase; AltName: Full=tRNA pseudouridylate syntha	TruB family pseudouridylate synthase (N terminal domain)
OSIN0006	42.323	41.599	41.305	45.744	56.386	50.376	98.308	57.425	93.216	103.961	81.575								Adenylate cyclase associated (CAP) C terminal	GO:0003779(molecular_function:actin binding); GO:0000902(biological_process:cell morphogenesis); GO:0030036(biological_process:actin cytoskeleton organization)	Adenylate cyclase-associated CAP [Ophiocordyceps sinensis CO18]	RecName: Full=Adenylyl cyclase-associated protein; Short=CAP [Saccharomyces cerevisiae S288c]	Adenylyl cyclase-associated protein
OSIN7352	0.082	0	0	0	0	0	0.804	0.462	0.737	6.142	0								Iron-containing redox enzyme		ABC transporter with duplicated ATPase domains [Ophiocordyceps sinensis CO18]	_	0
OSIN1572	124.338	99	92.887	210.836	215.266	148.863	213.675	197.723	257.106	190.904	255.864								Mitochondrial ribosomal protein L51 / S25 / CI-B8 domain	GO:0005840(cellular_component:ribosome)	mitochondrial 54S ribosomal protein L51 [Ophiocordyceps sinensis CO18]	RecName: Full=54S ribosomal protein L51, mitochondrial [Schizosaccharomyces pombe 972h-]	Mitochondrial ribosomal protein L51 / S25 / CI-B8 domain
OSIN7022	261.243	207.588	206.941	247.527	221.19	254.898	490.035	519.461	605.328	370.818	446.329			NOG86391(S:Function unknown )	NOG86391(Kinase-associated protein B)	K02153	ATPeV0E, ATP6H	map04145(Phagosome); map00190(Oxidative phosphorylation)	ATP synthase subunit H	GO:0033179(cellular_component:proton-transporting V-type ATPase, V0 domain); GO:0015078(molecular_function:hydrogen ion transmembrane transporter activity); GO:0015991(biological_process:ATP hydrolysis coupled proton transport)	vacuolar ATP synthase subunit e, putative [Metarhizium anisopliae ARSEF 23]	RecName: Full=V-type proton ATPase subunit e; Short=V-ATPase subunit e; AltName: Full=Vacuolar proton pump subunit e	ATP synthase subunit H
OSIN6822	3.704	3.671	3.129	6.872	6.883	5.749	9.093	7.562	8.077	19.489	22.084								Timeless protein C terminal region		drug resistance protein MdrA [Ophiocordyceps sinensis CO18]	RecName: Full=Topoisomerase 1-associated factor 1 [Magnaporthe oryzae 70-15]	Timeless protein
OSIN5381	25.052	35.762	28.176	53.051	53.455	47.721	70.94	62.089	95.557	54.128	62.702	COG5190(K:Transcription )	COG5190(CTD (Carboxy-terminal domain, RNA polymerase II, polypeptide A))						NLI interacting factor-like phosphatase	GO:0015031(biological_process:protein transport); GO:0005744(cellular_component:mitochondrial inner membrane presequence translocase complex)	inner membrane translocase subunit tim-50 [Ophiocordyceps sinensis CO18]	RecName: Full=Mitochondrial import inner membrane translocase subunit TIM50; Flags: Precursor [Fusarium graminearum PH-1]	Essential component of the TIM23 complex, a complex that mediates the translocation of transit peptide-containing proteins across the mitochondrial inner membrane. Required to direct preproteins in transit and direct them to the channel protein TIM23, and possibly facilitates transfer of the translocating proteins from the TOM complex to the TIM23 complex (By similarity)
OSIN6708	2.772	3.284	3.845	2.414	5.923	3.064	70.913	15.866	30.209	11.574	17.786	COG2072(P:Inorganic ion transport and metabolism )	COG2072(Monooxygenase)			K00485	FMO		Flavin-binding monooxygenase-like	GO:0050661(molecular_function:NADP binding); GO:0050660(molecular_function:flavin adenine dinucleotide binding); GO:0004499(molecular_function:N,N-dimethylaniline monooxygenase activity); GO:0055114(biological_process:oxidation-reduction process)	dimethylaniline monooxygenase [Ophiocordyceps sinensis CO18]	_	Flavin-binding monooxygenase-like
OSIN1260	18.588	23.936	16.882	30.613	39.586	20.952	60.405	29.713	58.506	36.068	25.181	COG0652(O:Posttranslational modification, protein turnover, chaperones )	COG0652(PPIases accelerate the folding of proteins)						Cyclophilin type peptidyl-prolyl cis-trans isomerase/CLD	GO:0000413(biological_process:protein peptidyl-prolyl isomerization); GO:0006457(biological_process:protein folding); GO:0003755(molecular_function:peptidyl-prolyl cis-trans isomerase activity)	cyclophilin type peptidyl-prolyl cis-trans isomerase/CLD [Ophiocordyceps sinensis CO18]	RecName: Full=Peptidyl-prolyl cis-trans isomerase-like 3; Short=PPIase; AltName: Full=Rotamase [Fusarium graminearum PH-1]	PPIases accelerate the folding of proteins
OSIN7655	6.569	5.989	8.118	11.627	20.949	11.429	28.853	16.872	30.166	27.069	29.643			NOG83238(S:Function unknown )	NOG83238()				Sodium:solute symporter family	GO:0005215(molecular_function:transporter activity); GO:0016021(cellular_component:integral component of membrane); GO:0055085(biological_process:transmembrane transport)	Sodium/solute symporter [Ophiocordyceps sinensis CO18]	_	0
OSIN1802	24.225	38.65	18.591	72.291	80.751	41.836	128.934	144.156	153.832	64.816	48.219								Mitochondrial import receptor subunit Tom22	GO:0006886(biological_process:intracellular protein transport); GO:0005741(cellular_component:mitochondrial outer membrane)	mitochondrial import receptor subunit tom-22 [Ophiocordyceps sinensis CO18]	RecName: Full=Mitochondrial import receptor subunit tom22; AltName: Full=MOM22 protein; AltName: Full=Mitochondrial 22 kDa outer membrane protein; AltName: Full=Tran	Mitochondrial import receptor subunit Tom22
OSIN4706	20.323	11.267	10.589	23.222	51.567	18.18	79.658	41.015	41.948	26.194	41.398								NA		hypothetical protein TRIATDRAFT_52037 [Trichoderma atroviride IMI 206040]	_	0
OSIN4360	54.331	71.494	63.465	51.674	47.687	40.591	303.841	67.695	266.47	57.538	29.048								NA		hypothetical protein OCS_06024 [Ophiocordyceps sinensis CO18]	_
OSIN3022	5.055	5.105	5.312	9.572	8.617	7.383	11.906	8.712	12.013	15.704	12.924								NA	GO:0016310(biological_process:phosphorylation); GO:0016301(molecular_function:kinase activity)	Protein kinase-like domain protein [Ophiocordyceps sinensis CO18]	_	0
OSIN0118	47.378	37.755	40.462	83.25	99.563	67.321	75.482	77.62	92.273	51.48	85.606	COG0500(Q:Secondary metabolites biosynthesis, transport and catabolism )	COG0500(methyltransferase)			K11434	PRMT1		Ribosomal protein L11 methyltransferase (PrmA)	GO:0006479(biological_process:protein methylation); GO:0005737(cellular_component:cytoplasm); GO:0008276(molecular_function:protein methyltransferase activity)	protein arginine N-methyltransferase 1 [Ophiocordyceps sinensis CO18]	RecName: Full=Probable protein arginine N-methyltransferase [Schizosaccharomyces pombe 972h-]	arginine N-methyltransferase
OSIN5034	0.186	0.224	0.219	2.658	1.187	0.545	48.673	10.65	69.807	66.923	43.942	COG0477(G:Carbohydrate transport and metabolism )	COG0477(major facilitator Superfamily)						Major Facilitator Superfamily	GO:0016021(cellular_component:integral component of membrane); GO:0055085(biological_process:transmembrane transport)	Major facilitator superfamily domain, general substrate transporter [Ophiocordyceps sinensis CO18]	RecName: Full=Vacuolar basic amino acid transporter 5 [Saccharomyces cerevisiae S288c]	Major Facilitator Superfamily
OSIN5083	0.839	0.478	0.889	1.048	0.299	1.245	6.062	14.399	30.998	16.778	3.252								Protein kinase domain	GO:0006468(biological_process:protein phosphorylation); GO:0005524(molecular_function:ATP binding); GO:0004672(molecular_function:protein kinase activity)	protein kinase domain-containing protein [Ophiocordyceps sinensis CO18]	_	STYKc
OSIN2819	12.077	17.978	20.381	15.153	13.519	13.375	95.984	34.884	76.067	107.85	63.615	COG0183(I:Lipid transport and metabolism )	COG0183(acetyl-coa acetyltransferase)			K00626	E2.3.1.9, atoB	map00630(Glyoxylate and dicarboxylate metabolism); map00310(Lysine degradation); map00280(Valine, leucine and isoleucine degradation); map00650(Butanoate metabolism); map00620(Pyruvate metabolism); map00900(Terpenoid backbone biosynthesis); map00072(Synthesis and degradation of ketone bodies); map00071(Fatty acid degradation); map00640(Propanoate metabolism); map00380(Tryptophan metabolism)	Thiolase, N-terminal domain	GO:0016747(molecular_function:transferase activity, transferring acyl groups other than amino-acyl groups); GO:0008152(biological_process:metabolic process)	acetyl-CoA acetyltransferase [Ophiocordyceps sinensis CO18]	RecName: Full=Acetyl-CoA acetyltransferase, mitochondrial; AltName: Full=Acetoacetyl-CoA thiolase; Flags: Precursor [Danio rerio]	Thiolase, C-terminal domain
OSIN5782	354.985	690.109	380.06	843.505	588.256	689.765	1226.11	1053.22	1779.03	1304.12	945.401	COG1911(J:Translation, ribosomal structure and biogenesis )	COG1911((ribosomal) protein)			K02908	RP-L30e, RPL30	map03010(Ribosome)	Ribosomal protein L7Ae/L30e/S12e/Gadd45 family	GO:0003735(molecular_function:structural constituent of ribosome); GO:0006412(biological_process:translation); GO:0005840(cellular_component:ribosome); GO:0042254(biological_process:ribosome biogenesis)	Ribosomal protein L30e [Ophiocordyceps sinensis CO18]	RecName: Full=60S ribosomal protein L30 [Neurospora crassa OR74A]	Ribosomal protein L7Ae/L30e/S12e/Gadd45 family
OSIN2113	5.427	8.531	4.18	9.678	8.865	9.357	15.916	14.01	16.661	33.805	42.731								twin BRCT domain		BRCT-containing protein 1 [Fusarium oxysporum f. sp. cubense race 1]	_	BRCA1 C Terminus (BRCT) domain
OSIN4883	4.892	5.044	2.529	8.694	9.731	8.297	9.181	10.895	11.936	6.642	5.898	COG0513(L:Replication, recombination and repair )	COG0513(atp-dependent rna helicase)						DEAD/DEAH box helicase	GO:0003676(molecular_function:nucleic acid binding); GO:0008152(biological_process:metabolic process); GO:0005524(molecular_function:ATP binding); GO:0004386(molecular_function:helicase activity)	DNA/RNA helicase, DEAD/DEAH box type [Ophiocordyceps sinensis CO18]	RecName: Full=ATP-dependent RNA helicase ROK1 [Fusarium graminearum PH-1]	ATP-dependent RNA helicase involved in 40S ribosomal subunit biogenesis. Required for the processing and cleavage of 35S pre-rRNA at sites A0, A1, and A2, leading to mature 18S rRNA
OSIN0234	18.11	16.117	12.991	21.559	14.004	19.172	37.448	23.148	33.785	49.728	41.305								RTC4-like domain		hypothetical protein OCS_03578 [Ophiocordyceps sinensis CO18]	_	Inherit from ascNOG: Conserved hypothetical protein
OSIN1149	140.305	272.117	181.86	248.448	273.437	188.501	348.007	320.108	417.137	630.386	339.993	COG1632(J:Translation, ribosomal structure and biogenesis )	COG1632(Ribosomal protein L15)			K02877	RP-L15e, RPL15	map03010(Ribosome)	Ribosomal L15	GO:0051056(biological_process:regulation of small GTPase mediated signal transduction); GO:0043547(biological_process:positive regulation of GTPase activity); GO:0005085(molecular_function:guanyl-nucleotide exchange factor activity); GO:0042254(biological_process:ribosome biogenesis); GO:0003735(molecular_function:structural constituent of ribosome); GO:0043581(biological_process:obsolete myceliu…	Ribosomal protein L15e [Ophiocordyceps sinensis CO18]	RecName: Full=60S ribosomal protein L15	Ribosomal protein L15
OSIN3856	2.632	2.674	3.21	5.326	4.953	4.222	4.796	6.321	8.309	4.849	9.714								NA		F-box domain protein [Ophiocordyceps sinensis CO18]	RecName: Full=TPR repeat-containing protein C19B12.01 [Schizosaccharomyces pombe 972h-]	Inherit from ascNOG: domain protein
OSIN0390	8.56	9.131	8.268	17.472	14.788	14.503	23.288	29.161	36.717	10.115	6.749								NA		hypothetical protein OCS_01375 [Ophiocordyceps sinensis CO18]	_	0
OSIN2142	7.349	9.64	8.256	9.519	8.627	3.638	16.929	21.01	27.011	24.212	20.36								NA		hypothetical protein OCS_00268 [Ophiocordyceps sinensis CO18]	_
OSIN7924	48.24	42.819	41.813	59.764	59.121	53.606	107.864	89.267	127.558	92.762	47.491								Cornichon protein	GO:0007120(biological_process:axial cellular bud site selection); GO:0005789(cellular_component:endoplasmic reticulum membrane); GO:0030437(biological_process:ascospore formation); GO:0006888(biological_process:ER to Golgi vesicle-mediated transport); GO:0035556(biological_process:intracellular signal transduction); GO:0030134(cellular_component:ER to Golgi transport vesicle)	Cornichon [Ophiocordyceps sinensis CO18]	RecName: Full=ER-derived vesicles protein ERV14 [Saccharomyces cerevisiae S288c]	Cornichon protein
OSIN6490	73.629	70.325	70.301	142.421	65.209	136.354	166.461	212.63	194.939	133.96	92.13								NA		hypothetical protein OCS_02122 [Ophiocordyceps sinensis CO18]	_
OSIN2964	9.713	2.512	5.681	11.351	14.272	9.182	23.437	12.57	25.596	3.316	3.775								Bystin		Bystin [Ophiocordyceps sinensis CO18]	RecName: Full=Uncharacterized protein C13G1.09 [Schizosaccharomyces pombe 972h-]	Bystin
OSIN2488	18.413	14.104	15.231	26.578	27.048	17.314	34.513	35.781	32.704	13.097	10.801	COG0513(L:Replication, recombination and repair )	COG0513(atp-dependent rna helicase)						DEAD/DEAH box helicase	GO:0008026(molecular_function:ATP-dependent helicase activity); GO:0003723(molecular_function:RNA binding); GO:0005524(molecular_function:ATP binding); GO:0006200(biological_process:obsolete ATP catabolic process)	DEAD-like helicase [Ophiocordyceps sinensis CO18]	RecName: Full=ATP-dependent rRNA helicase SPB4 [Fusarium graminearum PH-1]	ATP-binding RNA helicase involved in the biogenesis of 60S ribosomal subunits. Required for the normal formation of 18S rRNA through the processing of pre-rRNAs at sites A0, A1 and A2, and the normal formation of 25S and 5.8S rRNAs through the processing of pre-rRNAs at sites C1 and C2 (By similarity)
OSIN3132	1.002	2.156	1.536	2.372	3.519	4.834	15.977	17.343	16.129	8.092	7.303								Flavin containing amine oxidoreductase	GO:0055114(biological_process:oxidation-reduction process); GO:0016491(molecular_function:oxidoreductase activity)	predicted protein [Nectria haematococca mpVI 77-13-4]	_	Flavin containing amine oxidoreductase
OSIN6362	57.406	59.373	57.691	89.72	86.932	83.147	141.006	117.703	185.164	106.474	121.014								Vacuolar ATP synthase subunit S1 (ATP6S1)		ER protein BIG1 [Ophiocordyceps sinensis CO18]	RecName: Full=Protein big1; Flags: Precursor [Schizosaccharomyces pombe 972h-]	Vacuolar ATP synthase subunit S1 (ATP6S1)
OSIN7717	44.583	53.781	57.541	67.928	78.697	57.263	102.439	76.923	106.919	100.488	120.798			NOG129438(S:Function unknown )	NOG129438()				Membrane magnesium transporter		Magnesium transporter [Ophiocordyceps sinensis CO18]	_	Conserved hypothetical protein
OSIN0639	3.575	3.874	3.464	3.77	3.385	3.375	13.339	7.263	12.708	18.269	13.919			NOG149695(S:Function unknown )	NOG149695()				Glycosyl transferase family 90		Lipopolysaccharide-modifying protein [Ophiocordyceps sinensis CO18]	_	Pfam:DUF821
OSIN1847	0.035	0	0	0.032	0	0.068	0.271	0.516	0.609	0	0.092								Subtilase family	GO:0005618(cellular_component:cell wall); GO:0004252(molecular_function:serine-type endopeptidase activity); GO:0016020(cellular_component:membrane); GO:0006508(biological_process:proteolysis)	subtilisin-like serine protease PR1C [Ophiocordyceps sinensis CO18]	RecName: Full=Alkaline serine exoprotease A; Flags: Precursor [Vibrio alginolyticus]	Subtilase family
OSIN6150	15.793	15.039	15.508	16.667	20.773	20.261	189.199	22.188	59.329	15.359	133.743	COG0631(T:Signal transduction mechanisms )	COG0631(Phosphatase)						Protein phosphatase 2C		hypothetical protein S40285_02370 [Stachybotrys chlorohalonata IBT 40285]	RecName: Full=Protein phosphatase 2C homolog C10F6.17c; AltName: Full=Pyruvate dehydrogenase (Lipoamide) phosphatase C10F6.17c [Schizosaccharomyces pombe 972h-]	Protein phosphatase 2C
OSIN6402	19.636	26.702	19.769	62.845	35.572	66.086	50.054	49.32	110.606	45.286	53.111					K01779	racD	map00250(Alanine, aspartate and glutamate metabolism)	Asp/Glu/Hydantoin racemase	GO:0036361(molecular_function:racemase activity, acting on amino acids and derivatives); GO:0006520(biological_process:cellular amino acid metabolic process)	aspartate racemase [Ophiocordyceps sinensis CO18]	_	Asp/Glu/Hydantoin racemase
OSIN7400	65.616	105.141	62.795	111.343	96.859	125.547	108.947	172.203	171.341	181.061	339.163			NOG122668(S:Function unknown )	NOG122668(Fasciclin domain)	K01549	TIM11, ATP21	map00190(Oxidative phosphorylation)	ATP synthase E chain	GO:0015986(biological_process:ATP synthesis coupled proton transport); GO:0015078(molecular_function:hydrogen ion transmembrane transporter activity); GO:0000276(cellular_component:mitochondrial proton-transporting ATP synthase complex, coupling factor F(o))	ATPase, F0 complex, subunit E [Ophiocordyceps sinensis CO18]	_	ATP synthase E chain
OSIN3499	0.314	0.976	1.513	0.572	0.97	0.058	237.584	19.561	251.515	393.174	235.176	COG3104(E:Amino acid transport and metabolism )	COG3104(transporter)						POT family	GO:0006857(biological_process:oligopeptide transport); GO:0005215(molecular_function:transporter activity); GO:0016021(cellular_component:integral component of membrane)	hypothetical protein S40285_05424 [Stachybotrys chlorohalonata IBT 40285]	RecName: Full=Peptide transporter PTR2; AltName: Full=Peptide permease PTR2 [Saccharomyces cerevisiae S288c]	POT family
OSIN6428	30.805	23.936	26.328	53.569	51.691	40.066	53.425	57.516	59.252	27.038	18.637			NOG116418(S:Function unknown )	NOG116418()				NA		meiotic recombination protein DMC1 [Ophiocordyceps sinensis CO18]	_	Inherit from NOG: Conserved hypothetical, protein
OSIN4571	0	0	0	0	0	0	13.514	14.273	16.309	119713	170.381								NA		hypothetical protein OCS_04160 [Ophiocordyceps sinensis CO18]	_
OSIN5663	30.7	19.533	26.317	39.401	33.559	35.864	58.824	51.367	69.387	46.256	55.594								NA		hypothetical protein OCS_02304 [Ophiocordyceps sinensis CO18]	_	conserved hypothetical protein
OSIN2957	8.397	21.323	11.571	17.758	11.692	11.857	36.758	33.779	38.672	162.323	125.27	COG5126(D:Cell cycle control, cell division, chromosome partitioning); COG5126(T:Signal transduction mechanisms); COG5126(Z:Cytoskeleton)	COG5126(myosin light chain); COG5126(myosin light chain); COG5126(myosin light chain)						EF-hand domain pair	GO:0005509(molecular_function:calcium ion binding)	putative myosin regulatory light chain cdc4 protein [Togninia minima UCRPA7]	RecName: Full=Myosin regulatory light chain cdc4 [Schizosaccharomyces pombe 972h-]	myosin regulatory light chain cdc4
OSIN1521	61.552	60.146	53.13	60.304	51.577	49.229	162.521	88.334	141.347	269.328	155.221			NOG39072(S:Function unknown )	NOG39072()	K07973	GNG	map04011(MAPK signaling pathway - yeast)	GGL domain	GO:0005834(cellular_component:heterotrimeric G-protein complex); GO:0007186(biological_process:G-protein coupled receptor signaling pathway); GO:0004871(molecular_function:signal transducer activity)	G protein gamma subunit [Ophiocordyceps sinensis CO18]	RecName: Full=Guanine nucleotide-binding protein subunit gamma; Flags: Precursor	guanine nucleotide-binding protein gamma subunit 1
OSIN6767	27.66	31.085	27.448	37.654	62.32	36.817	77.657	39.63	74.738	51.021	47.285	COG5208(K:Transcription )	COG5208(nuclear transcription factor Y)	NOG237800(T:Signal transduction mechanisms)	NOG237800(Histidine kinase)				Histone-like transcription factor (CBF/NF-Y) and archaeal histone	GO:0043565(molecular_function:sequence-specific DNA binding); GO:0005634(cellular_component:nucleus); GO:0046982(molecular_function:protein heterodimerization activity)	Histone-like transcription factor and archaeal histone family protein [Ophiocordyceps sinensis CO18]	RecName: Full=Putative transcription factor C16C4.22 [Schizosaccharomyces pombe 972h-]	Histone-like transcription factor (CBF/NF-Y) and archaeal histone
OSIN7152	0	0	0	0	0.041	0	41.03	13.131	21.394	7.153	0	COG1670(J:Translation, ribosomal structure and biogenesis )	COG1670(acetyltransferase)						Acetyltransferase (GNAT) domain	GO:0016746(molecular_function:transferase activity, transferring acyl groups); GO:0008152(biological_process:metabolic process)	Acyl-CoA N-acyltransferase [Ophiocordyceps sinensis CO18]	_	AlcB
OSIN7431	0.978	1.678	1.663	0.582	1.331	0.486	45.17	0.824	23.838	478.876	331.306	COG0500(Q:Secondary metabolites biosynthesis, transport and catabolism )	COG0500(methyltransferase)						Methyltransferase domain		hypothetical protein OCS_06031 [Ophiocordyceps sinensis CO18]	RecName: Full=Uncharacterized methyltransferase-like C25B8.10 [Schizosaccharomyces pombe 972h-]	Methyltransferase domain
OSIN6047	23.351	8.47	5.012	23.55	14.87	27.839	36.164	81.659	47.041	11.126	16.565								Glutathione S-transferase, N-terminal domain		Thioredoxin-like protein [Ophiocordyceps sinensis CO18]	_	0
OSIN2714	11.402	11.145	7.691	16.709	12.311	21.983	25.455	19.308	22.517	15.109	10.791			NOG78836(S:Function unknown )	NOG78836()				ATP synthase regulation protein NCA2		ATP synthase regulation protein NCA2 [Ophiocordyceps sinensis CO18]	RecName: Full=Nuclear control of ATPase protein 2 [Schizosaccharomyces pombe 972h-]	ATP synthase regulation protein NCA2
OSIN7834	34.707	98.755	38.141	46.422	44.993	38.198	155.559	146.674	210.545	411.391	633.132	COG0208(F:Nucleotide transport and metabolism )	COG0208(Provides the precursors necessary for DNA synthesis. Catalyzes the biosynthesis of deoxyribonucleotides from the corresponding ribonucleotides (By similarity))			K10808	RRM2	map00240(Pyrimidine metabolism); map00480(Glutathione metabolism); map00230(Purine metabolism)	Ribonucleotide reductase, small chain	GO:0009186(biological_process:deoxyribonucleoside diphosphate metabolic process); GO:0055114(biological_process:oxidation-reduction process); GO:0016491(molecular_function:oxidoreductase activity)	ribonucleoside-diphosphate reductase M2 subunit [Ophiocordyceps sinensis CO18]	RecName: Full=Ribonucleoside-diphosphate reductase small chain; AltName: Full=Ribonucleotide reductase small subunit [Neurospora crassa OR74A]	ribonucleoside-diphosphate reductase small chain
OSIN3372	2.551	5.704	2.956	9.138	7.523	4.241	27.647	10.976	34.05	44.525	54.794								Eukaryotic aspartyl protease	GO:0006508(biological_process:proteolysis); GO:0004190(molecular_function:aspartic-type endopeptidase activity)	Peptidase A1 [Ophiocordyceps sinensis CO18]	RecName: Full=Probable aspartic-type endopeptidase CTSD; Flags: Precursor [Arthroderma benhamiae CBS 112371]	Eukaryotic aspartyl protease
OSIN0265	191.69	497.031	326.977	194.731	96.777	175.904	826.066	1058.35	1433.86	522.807	625.409			NOG81974(S:Function unknown )	NOG81974(Pectinesterase)				Shwachman-Bodian-Diamond syndrome (SBDS) protein		shwachman-Bodian-Diamond syndrome protein [Colletotrichum gloeosporioides Cg-14]	_	Shwachman-Bodian-Diamond syndrome (SBDS) protein
OSIN1087	29.466	45.117	33.488	52.987	35.716	59.792	273.224	77.032	216.376	218.735	303.888					K13354	SLC25A17, PMP34	map04146(Peroxisome)	Mitochondrial carrier protein	GO:0016021(cellular_component:integral component of membrane); GO:0006810(biological_process:transport)	Mitochondrial carrier domain protein [Ophiocordyceps sinensis CO18]	RecName: Full=Peroxisomal membrane protein PMP47B	to peroxisomal membrane protein
OSIN3864	97.586	157.895	134.193	119.835	48.44	84.207	771.645	174.974	585.554	1878.49	1964.74								NA		allergen Asp F4-like protein [Ophiocordyceps sinensis CO18]	_	Inherit from ascNOG: Allergen Asp
OSIN5629	0.699	1.2	0.543	1.525	2.539	1.488	3.8	1.567	4.176	12.283	7.898	COG0249(L:Replication, recombination and repair )	COG0249(that it carries out the mismatch recognition step. This protein has a weak ATPase activity (By similarity))			K08735	MSH2	map03430(Mismatch repair)	MutS domain V	GO:0032301(cellular_component:MutSalpha complex); GO:0030983(molecular_function:mismatched DNA binding); GO:0032302(cellular_component:MutSbeta complex); GO:0005524(molecular_function:ATP binding); GO:0006298(biological_process:mismatch repair)	DNA mismatch repair protein msh-2 [Fusarium oxysporum f. sp. raphani 54005]	RecName: Full=DNA mismatch repair protein msh-2 [Neurospora crassa OR74A]	DNA mismatch repair protein
OSIN5285	2.865	3.783	2.644	7.296	9.442	4.844	8.622	5.977	15.186	0.104	0.277								EF-hand domain pair	GO:0016021(cellular_component:integral component of membrane); GO:0055085(biological_process:transmembrane transport); GO:0005509(molecular_function:calcium ion binding)	Mitochondrial carrier domain protein [Ophiocordyceps sinensis CO18]	RecName: Full=Mitochondrial aspartate-glutamate transporter AGC1; AltName: Full=Aspartate-glutamate carrier 1 [Saccharomyces cerevisiae S288c]	Pfam:efhand
OSIN0864	3.238	5.704	3.776	11.404	11.671	7.305	16.955	13.521	24.455	28.196	40.075	COG1241(L:Replication, recombination and repair )	COG1241(dna replication licensing factor)			K02210	MCM7, CDC47	map04111(Cell cycle - yeast); map04113(Meiosis - yeast); map03030(DNA replication)	MCM2/3/5 family	GO:0042555(cellular_component:MCM complex); GO:0005634(cellular_component:nucleus); GO:0006270(biological_process:DNA replication initiation); GO:0005657(cellular_component:replication fork); GO:0003677(molecular_function:DNA binding); GO:0003678(molecular_function:DNA helicase activity); GO:0032508(biological_process:DNA duplex unwinding); GO:0005524(molecular_function:ATP binding)	DNA replication licensing factor mcm7 [Metarhizium acridum CQMa 102]	RecName: Full=DNA replication licensing factor mcm7; AltName: Full=Minichromosome maintenance protein 7 [Schizosaccharomyces pombe 972h-]	DNA replication licensing factor
OSIN3556	17.575	24.414	23.649	32.815	21.929	19.804	44.052	37.882	49.125	100.196	118.624	COG5074(U:Intracellular trafficking, secretion, and vesicular transport )	COG5074(SYNtaxin)			K08486	STX1B_2_3	map04130(SNARE interactions in vesicular transport)	SNARE domain	GO:0016020(cellular_component:membrane); GO:0016192(biological_process:vesicle-mediated transport)	ssoi [Ophiocordyceps sinensis CO18]	_	Syntaxin
OSIN7503	7.104	16.229	8.118	5.983	4.458	6.186	29.945	29.695	53.815	186.629	157.037	COG0531(E:Amino acid transport and metabolism )	COG0531(amino acid)						Amino acid permease	GO:0016021(cellular_component:integral component of membrane); GO:0003333(biological_process:amino acid transmembrane transport); GO:0015171(molecular_function:amino acid transmembrane transporter activity)	amino acid permease [Ophiocordyceps sinensis CO18]	RecName: Full=Uncharacterized amino-acid permease C74.04 [Schizosaccharomyces pombe 972h-]	Amino acid permease
OSIN7419	297.58	275.543	498.236	470.382	356.304	457.911	1944.27	705.927	724.354	1139.09	1105.46								NA		hypothetical protein MAC_03759 [Metarhizium acridum CQMa 102]	_	Inherit from ascNOG: Conserved hypothetical protein
OSIN6438	33.181	26.143	30.069	54.904	48.77	46.622	58.562	55.605	62.562	49.384	34.095	COG2319(R:General function prediction only )	COG2319(repeat-containing protein)			K12857	SNRNP40, PRP8BP	map03040(Spliceosome)	WD domain, G-beta repeat		WD40 repeat-like-containing domain protein [Ophiocordyceps sinensis CO18]	RecName: Full=Pre-mRNA-splicing factor cwf17; AltName: Full=Complexed with cdc5 protein 17 [Schizosaccharomyces pombe 972h-]	WD domain, G-beta repeat
OSIN5240	11.879	13.158	14.169	26.208	30.061	23.578	35.78	24.017	36.494	32.731	19.735	COG5657(O:Posttranslational modification, protein turnover, chaperones )	COG5657(Importin)						CAS/CSE protein, C-terminus	GO:0006611(biological_process:protein export from nucleus); GO:0005635(cellular_component:nuclear envelope); GO:0008536(molecular_function:Ran GTPase binding)	cas/cse [Ophiocordyceps sinensis CO18]	RecName: Full=Importin alpha re-exporter; AltName: Full=Chromosome segregation protein CSE1 [Saccharomyces cerevisiae S288c]	CAS/CSE protein, C-terminus
OSIN7785	102.547	62.485	80.382	139.478	172.316	118.816	158.756	178.298	178.887	102.376	91.001	COG1094(R:General function prediction only )	COG1094(Required for 40S ribosome biogenesis. Involved in nucleolar processing of pre-18S ribosomal RNA and ribosome assembly (By similarity))						KH domain	GO:0003723(molecular_function:RNA binding)	KH domain containing protein [Ophiocordyceps sinensis CO18]	RecName: Full=Pre-rRNA-processing protein PNO1 [Fusarium graminearum PH-1]	Required for small ribosomal subunit (SSU) synthesis. Has a role in the processing of early nucleolar and late cytoplasmic pre-RNA species (By similarity)
OSIN0857	78.404	38.081	32.402	31.767	68.801	29.035	1195.95	162.196	468.071	126.035	51.286								Homeobox domain	GO:0043565(molecular_function:sequence-specific DNA binding); GO:0003700(molecular_function:transcription factor activity, sequence-specific DNA binding); GO:0005634(cellular_component:nucleus); GO:0006355(biological_process:regulation of transcription, DNA-templated); GO:0045449(deleted:old GO); GO:0005667(cellular_component:transcription factor complex)	Homeodomain-like protein [Ophiocordyceps sinensis CO18]	RecName: Full=Homeobox protein prophet of Pit-1; Short=PROP-1; AltName: Full=Pituitary-specific homeodomain factor [Mus musculus]	Homeobox domain
OSIN5955	76.343	87.113	88.673	119.814	95.838	72.544	135.144	97.381	136.828	74.066	52.096					K02140	ATPeFG, ATP5L, ATP20	map00190(Oxidative phosphorylation)	Mitochondrial ATP synthase g subunit	GO:0015986(biological_process:ATP synthesis coupled proton transport); GO:0015078(molecular_function:hydrogen ion transmembrane transporter activity); GO:0000276(cellular_component:mitochondrial proton-transporting ATP synthase complex, coupling factor F(o))	ATP synthase subunit g [Ophiocordyceps sinensis CO18]	_	Mitochondrial ATP synthase g subunit
OSIN5376	1.887	7.067	6.051	46.644	2.559	23.335	41.082	176.269	54.707	17.017	11.201	COG0506(E:Amino acid transport and metabolism )	COG0506(Proline dehydrogenase)						Proline dehydrogenase	GO:0006562(biological_process:proline catabolic process); GO:0006561(biological_process:proline biosynthetic process); GO:0004657(molecular_function:proline dehydrogenase activity); GO:0006525(biological_process:arginine metabolic process); GO:0006537(biological_process:glutamate biosynthetic process); GO:0055114(biological_process:oxidation-reduction process)	proline oxidase PrnD [Ophiocordyceps sinensis CO18]	RecName: Full=Probable proline dehydrogenase, mitochondrial; AltName: Full=Probable proline oxidase; Flags: Precursor [Schizosaccharomyces pombe 972h-]	Proline dehydrogenase
OSIN5581	27.66	34.145	33.534	44.548	37.254	40.834	151.174	81.931	128.407	145.159	203.748	COG4178(R:General function prediction only )	COG4178((ABC) transporter)			K15628	PXA	map04146(Peroxisome); map02010(ABC transporters)	ABC transporter	GO:0042626(molecular_function:ATPase activity, coupled to transmembrane movement of substances); GO:0016021(cellular_component:integral component of membrane); GO:0055085(biological_process:transmembrane transport); GO:0005524(molecular_function:ATP binding); GO:0006200(biological_process:obsolete ATP catabolic process)	lipid transporter [Ophiocordyceps sinensis CO18]	RecName: Full=Peroxisomal long-chain fatty acid import protein 2; AltName: Full=Peroxisomal ABC transporter 1 [Saccharomyces cerevisiae S288c]	ABC transporter transmembrane region 2
OSIN0711	69.611	57.818	58.222	109.85	108.108	108.933	187.172	161.245	198.463	148.955	122.019	COG1448(E:Amino acid transport and metabolism )	COG1448(aminotransferase)			K14455	GOT2	map00220(Arginine biosynthesis); map00350(Tyrosine metabolism); map00270(Cysteine and methionine metabolism); map00330(Arginine and proline metabolism); map00250(Alanine, aspartate and glutamate metabolism); map00360(Phenylalanine metabolism); map00400(Phenylalanine, tyrosine and tryptophan biosynthesis)	Aminotransferase class I and II	GO:0006571(biological_process:tyrosine biosynthetic process); GO:0009821(biological_process:alkaloid biosynthetic process); GO:0006560(biological_process:proline metabolic process); GO:0080130(molecular_function:L-phenylalanine:2-oxoglutarate aminotransferase activity); GO:0006522(biological_process:alanine metabolic process); GO:0000162(biological_process:tryptophan biosynthetic process); GO:001…	Aspartate/other aminotransferase [Ophiocordyceps sinensis CO18]	RecName: Full=Aspartate aminotransferase, mitochondrial; Short=mAspAT; AltName: Full=Fatty acid-binding protein; Short=FABP-1; AltName: Full=Glutamate oxaloacetate tr	Aspartate aminotransferase
OSIN1913	6.895	4.179	7.598	3.357	3.56	1.975	123.474	15.531	324.813	4.452	9.231								Pyoverdine/dityrosine biosynthesis protein		Pyoverdine biosynthesis [Ophiocordyceps sinensis CO18]	RecName: Full=Spore wall maturation protein DIT1 [Saccharomyces cerevisiae S288c]	Pyoverdine/dityrosine biosynthesis protein
OSIN7478	11.588	18.069	9.919	21.072	22.074	15.252	33.194	33.399	46.167	69.832	105.741	COG0470(L:Replication, recombination and repair )	COG0470(DNA polymerase III subunit delta')			K10755	RFC2_4	map03430(Mismatch repair); map03420(Nucleotide excision repair); map03030(DNA replication)	Replication factor C C-terminal domain	GO:0006260(biological_process:DNA replication); GO:0017111(molecular_function:nucleoside-triphosphatase activity); GO:0005524(molecular_function:ATP binding); GO:0003677(molecular_function:DNA binding)	replication factor C subunit 4 [Ophiocordyceps sinensis CO18]	RecName: Full=Replication factor C subunit 4; Short=Replication factor C4 [Schizosaccharomyces pombe 972h-]	Viral (Superfamily 1) RNA helicase
OSIN1368	43.581	39.362	27.818	48.211	77.624	34.901	192.649	38.914	161.583	168.579	153.313								Eukaryotic family of unknown function (DUF1754)		hypothetical protein OCS_01099 [Ophiocordyceps sinensis CO18]	RecName: Full=Uncharacterized protein C31G5.21 [Schizosaccharomyces pombe 972h-]	Eukaryotic family of unknown function (DUF1754)
OSIN7299	11.798	13.188	11.905	19.96	20.846	18.997	28.014	20.014	58.051	23.378	24.689					K14840	NOP53, GLTSCR2		Nop53 (60S ribosomal biogenesis)		hypothetical protein TRIVIDRAFT_116831, partial [Trichoderma virens Gv29-8]	RecName: Full=Uncharacterized protein C22F8.09 [Schizosaccharomyces pombe 972h-]	Nop53 (60S ribosomal biogenesis)
OSIN4465	473.849	876.902	538.641	793.313	636.872	614.03	1643.28	1376	1878.3	1483.43	943.913	COG2058(J:Translation, ribosomal structure and biogenesis )	COG2058(Ribosomal protein)			K02942	RP-LP1, RPLP1	map03010(Ribosome)	60s Acidic ribosomal protein	GO:0003735(molecular_function:structural constituent of ribosome); GO:0006414(biological_process:translational elongation); GO:0005840(cellular_component:ribosome); GO:0042254(biological_process:ribosome biogenesis)	Ribosomal protein 60S [Ophiocordyceps sinensis CO18]	RecName: Full=60S acidic ribosomal protein P1-alpha 3; Short=A3 [Schizosaccharomyces pombe 972h-]	60S acidic ribosomal protein P1
OSIN7292	30.98	33.546	35.347	43.436	40.896	34.424	105.322	48.161	84.359	93.325	113.906	COG1241(L:Replication, recombination and repair )	COG1241(dna replication licensing factor)			K02542	MCM6	map04111(Cell cycle - yeast); map04113(Meiosis - yeast); map03030(DNA replication)	MCM2/3/5 family	GO:0042555(cellular_component:MCM complex); GO:0005634(cellular_component:nucleus); GO:0006270(biological_process:DNA replication initiation); GO:0005657(cellular_component:replication fork); GO:0003677(molecular_function:DNA binding); GO:0003678(molecular_function:DNA helicase activity); GO:0032508(biological_process:DNA duplex unwinding); GO:0005524(molecular_function:ATP binding)	DNA replication licensing factor mcm6 [Metarhizium acridum CQMa 102]	RecName: Full=DNA replication licensing factor MCM6; AltName: Full=Minichromosome maintenance protein 6 [Saccharomyces cerevisiae S288c]	Magnesium chelatase, subunit ChlI
OSIN6049	158.94	264.633	170.636	251.89	206.587	214.19	549.296	436.788	643.366	800.738	525.904	COG2126(J:Translation, ribosomal structure and biogenesis )	COG2126(Binds to the 23S rRNA (By similarity))			K02922	RP-L37e, RPL37	map03010(Ribosome)	Ribosomal protein L37e	GO:0005840(cellular_component:ribosome); GO:0042254(biological_process:ribosome biogenesis); GO:0019843(molecular_function:rRNA binding); GO:0003735(molecular_function:structural constituent of ribosome); GO:0046872(molecular_function:metal ion binding); GO:0006412(biological_process:translation)	60S ribosomal protein L37 [Colletotrichum higginsianum]	RecName: Full=60S ribosomal protein L37	Binds to the 23S rRNA (By similarity)
OSIN4319	24.295	26.234	19.076	30.708	30.432	23.715	59.322	43.651	63.007	120.582	122.009								Histidine phosphatase superfamily (branch 2)	GO:0016311(biological_process:dephosphorylation); GO:0019497(biological_process:hexachlorocyclohexane metabolic process); GO:0003993(molecular_function:acid phosphatase activity); GO:0006771(biological_process:riboflavin metabolic process)	histidine acid phosphatase [Ophiocordyceps sinensis CO18]	RecName: Full=3-phytase A; AltName: Full=3 phytase A; AltName: Full=Myo-inositol hexakisphosphate phosphohydrolase A; AltName: Full=Myo-inositol-hexaphosphate 3-pho	Pfam:Acid_phosphat_A
OSIN2139	4.635	8.46	5.462	5.771	3.612	5.33	9.941	17.542	21.6	34.024	21.519	COG0657(I:Lipid transport and metabolism )	COG0657(alpha beta hydrolase fold-3 domain protein)						alpha/beta hydrolase fold	GO:0016787(molecular_function:hydrolase activity); GO:0008152(biological_process:metabolic process)	acetyl-hydrolase [Ophiocordyceps sinensis CO18]	RecName: Full=AB hydrolase superfamily protein C4A8.06c [Schizosaccharomyces pombe 972h-]	Protein of unknown function (DUF2424)
OSIN4656	22.827	15.608	15.081	29.067	23.353	35.329	50.962	48.061	42.231	45.286	17.017								Transcription factor Opi1		clock controlled protein [Ophiocordyceps sinensis CO18]	RecName: Full=Clock-controlled protein 8	Transcription factor Opi1
OSIN4165	338.645	522.829	297.415	698.764	578.752	521.127	821.471	726.249	1019.05	878.797	623.665	COG0255(J:Translation, ribosomal structure and biogenesis )	COG0255(50s ribosomal protein l29)			K02918	RP-L35e, RPL35	map03010(Ribosome)	Ribosomal L29 protein	GO:0003735(molecular_function:structural constituent of ribosome); GO:0006412(biological_process:translation); GO:0005840(cellular_component:ribosome); GO:0042254(biological_process:ribosome biogenesis)	60S ribosomal protein-like protein [Acremonium chrysogenum ATCC 11550]	RecName: Full=60S ribosomal protein L35 [Triticum aestivum]	60S ribosomal protein L35
OSIN7149	0	0.01	0	0.085	0	0	0.97	2.02	0.652	31.115	29.469								Condensation domain		hypothetical protein FVEG_06496 [Fusarium verticillioides 7600]	RecName: Full=Nonribosomal peptide synthetase 4; AltName: Full=Siderophore peptide synthase D	Condensation domain
OSIN2916	6.545	5.949	5.531	6.057	7.533	7.12	12.526	15.631	12.759	928.087	2761.01								NA		hypothetical protein OCS_02572 [Ophiocordyceps sinensis CO18]	_
[truncated: 2,701 more rows]

## Sheet: TableS3
Table. S3: KEGG functional classification of differentially expressed genes.
[truncated: 300 more rows]

[truncated: 5 more sheets: TableS4, TableS5, TableS6, TableS7, TableS8]
